# Supplementary material for: Gene discovery in Triatoma infestans
Source: Parasit Vectors. 2011 Mar 18;4:39. doi: 10.1186/1756-3305-4-39 (PMC3070679; doi:10.1186/1756-3305-4-39)
Supplement: Additional file 1 — Table S1. Summary of T. infestans libraries. [file 1756-3305-4-39-S1.XLS]

## Sheet: Summary T. infestans libraries
Table S1 - Summary of T. infestans libraries
instar / tissue	method	vector	Library name	# of clones sequenced	# of high quality ESTs*
4th instar / whole body	conventional library	pGem T-easy	Tinf_4itla / Tinf_4itc / Tinf_4itn / Tinf_4itnv	639	254
		pDNR-LIB	Tinf_4it	531	199
	orestes	pGem T-easy	Tinf_4its / Tinf_4itORE	381	194
adult / gut	conventional library	pGem T-easy	Tinf_aii	140	78
adult / muscle	orestes	pGem T-easy	Tinf_am	190	101
				1881	826
* high quality ESTs: after trimming low quality, vector and polyAT regions, size filtering and removal of rRNA, mtRNA and TrV sequences, ESTs deposited in GenBank.
