# Supplementary material for: Gene discovery in Triatoma infestans
Source: Parasit Vectors. 2011 Mar 18;4:39. doi: 10.1186/1756-3305-4-39 (PMC3070679; doi:10.1186/1756-3305-4-39)
Supplement: Additional file 2 — Table S2. T. infestans AUS analyses. [file 1756-3305-4-39-S2.XLS]

## Sheet: T.infestans AUS analyses
Table S2 - T. infestans AUS analyses (references found below)
Sequence name	#ESTs	Sequences in contigs	Sequence / Consensus	Length	BLASTX result - nr protein database					EC Numbers	InterProScan	InterProScan - Details	#GO	annotated GO terms description	BLASTN result - est database		BLASTN result - wgs database
					Top Hit	min. E-value	Sequence Description	#Hits	mean Similarity						Top-Hit	Evalue	Top-Hit	Evalue
Contig1	4	Tinf_4it_6_f16+/Tinf_4itn_1_e9-/Tinf_4it_7_c3+/Tinf_4it_9_c17+/	GGACACAGTTCATTTTGTCGATACAAAACCATGGCACAACCTGCTCTTATTGTCTTCGCCGCTCTAATCGCAGCTTCAGCAGCTGCACCACAATTTTTGGCACATGCACCAGTAGTAGCTCATGCTCCAGTTGCTGTAGCCGCTGATGAATACGATCCCCATCCATCCTATTCATTCTCCTACAGTGTAAATGACGCTTTGACCGGTGACAACAAGGGTCAAACTGAATCTCGTGATGGAGATGTTGTACAAGGAAGCTACTCTCTGGTTGAACCTGATGGCTCCAGCCGTATTGTTGACTACACCGCTGATCCAATCAACGGATTCAACGCTGTTGTACAACAAGGAAGCTGCTGTAGCTCATGCACCAGTAGCAACTTTCCTTCACTAAATTACCTG…	544	>sp|P82166.1|CU198_LOCMI RecName: Full=Cuticle protein 19.8; AltName: Full=LmNCP19.8 Full=LmNCP19.8 [Locusta migratoria]	1.20993e-25	cuticular protein rr-2 family	20	0.862	--	no IPS match	--	1	F:structural constituent of cuticle	>gb|EY123482.1| NADL-aaa19b04.g1 Rhodnius_prolixus_EST_NADL_RpcDNAnorm Rhodnius prolixus cDNA 5- similar to sp|P81225|CU21_LOCMI Cuticle protein 21 (LM-ACP 21), mRNA sequence	3e-16	***** No hits found *****
Contig2	3	Tinf_4it_9_c11+/Tinf_4itn_1_a22+/Tinf_4itn_1_b10+/	GACAGTTCTATTTACAGAGCAGATATTATTATAAACAACCATCCATATCAATCAAATTTCTCTTCTTCCTCGCATTGGCTATTGCCTGCGTAATCGCCGTTGAAGAAGTAGAAAGGGTGAAGAAACAAACATTCCTCGGTGGATACGGATACCCATATGCTGGAATTGGATATGGATACGCTGGCTACCCATACGCTGGTTACCATGGTGGATATTATGGCCTCTACTGAGCTCCCTGATTTGACTTACGGCTTCCAAAAAAAAAACATCAACCATTAAATAACACCTCTATATATGTAAAAAAATTGTTCATATTTCATCAATAGTTTTTTTATAGTTTTGATTTTATACCGCACATAAATATACCGTCTTTTTCTATAACCGN	385	***** No hits found *****	--	--	--	--	--	no IPS match	--	--	--	***** No hits found *****		>gb|ACPB01040217.1| Rhodnius prolixus R_prolixus-1.0_Cont577.29, whole genome shotgun	4e-12
Contig3	5	Tinf_4it_6_j16+/Tinf_4it_10_b1+/Tinf_aii_1_a13+/Tinf_4itla_2_i17+/Tinf_4itn_1_l20-/	GACTAGTTAGTGAAACGGTATCTGACCCTTGCAGAGATCATGGCTAATACAGTTTGCATTGTACTTGTTGCTTCATTGTTTGTTTTGGGCTACGCCGTCCAACCGTATCCAGGCTATGTAAAAGAATACGTCCGCTGGAAATCTCAACAAGTCAGAACTGCAGTAAACCAAAAACTTGGACTAACGGCTAAGGAAGTAAAATCCCATGTGACCACTGATGTGCAACGAGCATGTGTTAACAAGCAGTTAGGAAACTTGTTCAACGAGGCTAACGCAGTAATAGGTTTGACCACCAAGAGGTTGATCAATCTAGCCGATTCTCATTCGGCCGATCTGCCAAGCGCCTCAACGACTGATGTCCAGAAAGCGGTTGATTCTGAATTTGCTAAAGTTGTCAAT…	555	***** No hits found *****	--	--	--	--	--	no IPS match	--	--	--	***** No hits found *****		>gb|ACPB01038886.1| Rhodnius prolixus R_prolixus-1.0_Cont532.24, whole genome shotgun	0.0003
Contig4	3	Tinf_4it_9_c23+/Tinf_4it_7_p11+/Tinf_4it_10_c8+/	GAGTGATTTCAGTTTGATTCGCACACAAGCTTTTTAATACAAACCTTTCTAAAACCACACTATAAAAATGGGCAAATTTACATTGGTTCTTCTTGGATTGTGTTTAATGGTCTACGTATGCGCTGAACATGCCACAGAATCTAAACCTGATGAACATCAACAAGAACATCAGCAGCAACAGCAACATCATCAAGAACAGCACGATCAAGAACATCAAGAACATGAACAACAACAACAACAACATCATCAGGAAACACAGCAACAGCAACATCATGATGAACATCCACAGGCCGATGCACCAGATCATGAACATGGACATGAGCATGGAGATGAACATCAACAACAACAACAACAACAACAACATCAACAGGAAGAACATCAACACGAACACTAACAGGA…	482	***** No hits found *****	--	--	--	--	--	no IPS match	--	--	--	***** No hits found *****		***** No hits found *****
Contig5	2	Tinf_4it_6_n21-/Tinf_4itla_2_k7+/	NCGATAGGCTTACGGCTGCCATCCTTGCAAAGTACTTCCACAGCACTGATCTCAGTGTCGTGAAGTGCTGAAAAAGGTACAAAAGCAACATCTCCTTGGCCAAACACAATACACTCAACTGGATCGTCTGATTGTTGTACGGCCGAGAAGAATTCAGTCATTGATTTCTCATACGGGCAATGTGATTTGGAAATCAATTTCTCTTTAACCAAGTATTCAAGAACAGCGTTAAAACCTGCTCTACCATTTTGTACAAGGCAGGCCTTTTTAGCTTTCAGACTAGCTAAATCTTTGAACTGACTAGACTTCTTAACAACCGCTACTAATTCTTGTTTGTTCTCATTCTTGTACTGTTCGGTAATTATTGGCTTCAGGTTGTATTTCTCAGCAAGTACAGCT…	722	>gb|ABU96701.1| transferrin [Rhodnius prolixus]	1.72439e-108	transferrin	20	0.558	--	no IPS match	--	4	P:cellular iron ion homeostasis; F:ferric iron binding; C:extracellular region; P:iron ion transport	>gb|FG546928.1| NADI-aaa82h05.g2 Rhodnius_prolixus_EST_NADI_5th_instar_CNS Rhodnius prolixus cDNA 5-, mRNA sequence	3e-35	>gb|ACPB01049767.1| Rhodnius prolixus R_prolixus-1.0_Cont1453.1, whole genome shotgun	0.0001
Contig6	3	Tinf_4it_9_i1+/Tinf_4it_7_d21+/Tinf_4it_6_k15+/	GCAGTTCATTACTTAGAACATTACAGAGATGGCTCAATTGACTCTGATCGCTGTTGCCGCCCTTTTGGCTATCAGTTCAGCTCAACTGCTTGCCCCGGCTCCACTTGACTATGATCCTCATCCAACATACTCATTTTCCTATGATGTTCAAGACGCATTCACTGGCGATTCCAAGGGTCAGGTAGAAACTCGTGATGGTGATGTAGTACATGGCAGTTACAACCTTGTTGAACCAGATGGTTCCAGACGTGTTGTAGACTACACTGCTGACCCAGTCAACGGATTCAACGCTGTTGTACATAAAGAACCTGCTGTGGCTACCGCACCTGTAGCTGCAGTCCATTATTAAAATTTTGCTTTGTTATAATAAAAATAAATATTTAATTCTGGGN	392	>gb|EEZ98279.1| hypothetical protein TcasGA2_TC000722 [Tribolium castaneum]	1.52368e-25	larval cuticle protein a3a	20	0.878	--	no IPS match	--	1	F:structural constituent of cuticle	>gb|EY123482.1| NADL-aaa19b04.g1 Rhodnius_prolixus_EST_NADL_RpcDNAnorm Rhodnius prolixus cDNA 5- similar to sp|P81225|CU21_LOCMI Cuticle protein 21 (LM-ACP 21), mRNA sequence	6e-23	>gb|ACPB01031690.1| Rhodnius prolixus R_prolixus-1.0_Cont347.41, whole genome shotgun	2e-66
Contig7	3	Tinf_4it_9_n11+/Tinf_4it_7_c15+/Tinf_4it_9_n16+/	TTCTTATCCAGATGTTGAATATGAAGATGAAGCTAGAGTTTCTATTCCTCGCCCGATGATTCCAGGTCAAGAACCATTTAATATTATACCTGTAGAATTAATTCCCGAAATGGCTACAATAGTAGTACCGAGTGGAGATGCAACAAAGGTGGCTGCTGGAGAATATGAAGTTGATTAAAAATTTTATATAGATAATTGACATTATCAAATAATAAATAAATTCAACCGATAATACAAAAAAAAAAAAAAGCCAAAAAATTGCCCGTGTGTGCCCACTCGGCGAAAAAAAATTTTTTTAAACCCCCGGTGGGGGGGGCGGACCCCCGGGGTN	331	>gb|ABR27833.1| short trialysin 1 [Triatoma infestans]	2.01074e-25	short trialysin 1	4	0.9125	--	no IPS match	--	0	--	>gb|ES598918.1| TINL-P18_E04 Triatoma infestans salivary gland cDNA library TISGL-1 Triatoma infestans cDNA, mRNA sequence	1e-122	***** No hits found *****
Contig8	4	Tinf_4it_6_n13+/Tinf_4itla_2_d2+/Tinf_4itla_2_d22+/Tinf_4it_9_h19+/	AGGTATACATATATATTTAAAACAAAAAAAGACACTGCATTCCATTTCTATATGGCTCAAAATGTGCTTATTTTCTAAGTTTGCTACTTTTATTAAGAGATTTAGAAAGCGTAGGTTTGTCTTTTCCACAAGATCATGTTGTCTGTTGGTTCCTGTATGGATATTTTTGAACCTTAATGGCAACACCTATGCATGCACTAGGCCAAAGTATTATTTATTCCCATTTGCAGAACTGGAAATTTAGATTATGAGGAAATAAAATTTAAAAAAAAAAAGAGTAAAAAAAAAAAATN	293	***** No hits found *****	--	--	--	--	--	no IPS match	--	--	--	>gb|FD480504.1| NADI-aaa39e07.g1 Rhodnius_prolixus_EST_NADI_5th_instar_CNS Rhodnius prolixus cDNA 5-, mRNA sequence	8e-37	>gb|ACPB01021231.1| Rhodnius prolixus R_prolixus-1.0_Cont173.16, whole genome shotgun	5e-26
Contig9	3	Tinf_4it_6_d11+/Tinf_4it_6_d10+/Tinf_4it_6_c10+/	GCACAAGTTTCATTGGTAATAAATTATGATTTACCAAACACTCGTGAATTGTATATTCATAGAATTGGTAGATCTGGCAGATTTGGTAGGAAAGGTGTGGCCATTATTTTTGTCAAAAGCGATGAGGTTAGAAGTCTTCGGGATATTGAACAATACTATAGTACATAAATTGATGAAATGCCAATGAATGTGGCAGATTTAATATAATACAATATTTATTTTTATGTTACTGCATTTCTTTTTTGTTTCACACAAATATTTTAAGATAAAGTTGTTTATAACTAAAATATTAAGTTAGTGGAATGAAGTTTCACAATACTGTGTACCTGTTAAATTTTTGTAATGTACAATAAATAATGTTCAGGTACTTGTAATCTAATTTTTCCCGTGAGGTAGTAC…	427	>ref|XP_002432694.1| DEAD box ATP-dependent RNA helicase, putative [Pediculus humanus corporis]	1.07158e-26	dead box atp-dependent rna helicase	20	0.94	--	no IPS match	--	3	F:nucleic acid binding; F:ATP binding; F:ATP-dependent helicase activity	>gb|DW283765.1| UI-S-HH0-ady-o-24-0-UI.s1 UI-S-HH0 Euprymna scolopes cDNA clone UI-S-HH0-ady-o-24-0-UI 3-, mRNA sequence	2e-26	>gb|ACPB01044005.1| Rhodnius prolixus R_prolixus-1.0_Cont727.15, whole genome shotgun	1e-61
Contig10	2	Tinf_4it_6_h24-/Tinf_4itn_1_d5+/	NGAAGTCAAGAAATTACTTTATTGGTAATCCACTGAAATATATAAAATTAATATAAGAAGCCTTTTTATAAACAATGTAAGCCATGTTCCACGTCTTACAACTTCAACTTGGTACGCCTCCAATGACGCCTTTTGGCATTATACCTAATGGTATTTCCAGTTCTCATCCTAATCCATTGTGGGATAGGCCTGTTTTGCTTAAGTTTCTTGGCAAGCTTTTGTTTGATTTTAAAAGTTTTGTGCGCTGACATCCTGATCAATGCACATGTACACTAACCTCTTCC	284	>gb|ABR27892.1| 60S ribosomal protein L39 [Triatoma infestans]	3.08318e-13	ribosomal protein l39	20	0.985	EC:3.6.5.3	IPR000077; IPR020083	Ribosomal protein L39e; Ribosomal protein L39e, conserved site	3	C:ribosome; F:structural constituent of ribosome; P:translation	>gb|ES598047.1| TINM-P12_C12 Triatoma infestans salivary gland cDNA library TISGL-1 Triatoma infestans cDNA, mRNA sequence	1e-140	***** No hits found *****
Contig11	5	Tinf_4it_6_h1+/Tinf_4it_7_e8+/Tinf_4it_7_i16+/Tinf_4itla_1_c10+/Tinf_4it_6_o14+/	CGGATATGGTACTTATGGAACCGGACTTGGTCTTGGATACAGCCTCGGTGGAGTTAGGTATGGCGGTCTCTACTCCGGCCTCGGATACGGATCCAGCCTCGGATACGGATACGGCCTCGGTGGTCTAGGATACGGATATGGTGGATTGAAATACGGATATGGTGGTCTTGGATACTCCACCCTCCTTCGTCATTAATTTATGTTACCATAAATAAATTAAATTTATTTCCAAATGACAACATGGAATTATAAATATATGTATAATAAACAAGTTTTTTGCTAAATATAGGTTATAAATTCTTACCTCACN	310	***** No hits found *****	--	--	--	--	--	no IPS match	--	--	--	***** No hits found *****		>gb|ACPB01006709.1| Rhodnius prolixus R_prolixus-1.0_Cont35.19, whole genome shotgun	5e-51
Contig12	3	Tinf_4it_7_a15+/Tinf_4itla_2_i19+/Tinf_4it_6_h4+/	GCTCCCGCTCCTGCCCCCGAACCAGAGCCCGCTCCGGCTGCGGCCCCTGCCAAGAGACCGTCCTCCAAGAGCAGCAAGAAGGCCAAAAGATCCGGCTCCTCTGTCTTCTCCATGTTCACTGAATTCCAAGTGGCTGAATTTAAAGAAGGATTTTCACTTATGGACAAAGACTAGGATGGTATCCTTGGAAAGGAAGATCTTAGAGCTACCTGGGATCAAGTTGGTAAATTGGTAACGGACAAAGAACTCGATGATATGTTGGGCGAAGCTCCTGGACCAGTTAATTTCACCCAGCTGTTGACACTTTTTGCACAAAGAATATCTGGAGGCACTGATCCAGATGATGTTATCAGAACAGCTTTCAAGGCCTTTGACAAAGATGGTCTCATCAAAAGTGAA…	814	>gb|AAV91413.1| myosin 3 light chain [Lonomia obliqua]	2.4392e-51	myosin light chain 2	20	0.778	--	no IPS match	--	4	F:microfilament motor activity; F:calcium ion binding; F:ATPase activity, coupled; C:muscle myosin complex	>gb|FG543442.1| NADI-aaa97c05.b1 Rhodnius_prolixus_EST_NADI_5th_instar_CNS Rhodnius prolixus cDNA 3-, mRNA sequence	5e-68	>gb|ACPB01032866.1| Rhodnius prolixus R_prolixus-1.0_Cont371.7, whole genome shotgun	9e-55
Contig13	3	Tinf_4it_9_n2+/Tinf_4it_6_b2+/Tinf_4it_9_a4+/	AGATTGCCCTGGTCTCTCAACTTAAAAGTCTTTTAAGGATGTAATATTAAAGAAGATATGGAATTTAAATCTTTTCGTTCTGCTTGAGTACTTTAAGTTGATGACTTCAGTGATTAATGGAGGTATAATATATTGTTTACCGCAAAGCACTTACGACTTGTATTTGGGGCAAGAGCCAGTTCTGGATACAGTTCGAACTGACGCTTTTACGGCAAATCAAAGGTTCAAAAAACAGGTAACCTGGAACACTGAATTAGTAACAGGCACTACCAATCAATATAAAATAAAAAATCTTTTTCAAGACTATCTATTAGCTGTTGATAAAACTCGCGCTGATACAAAGGAAGCAAGTGTGATTACAAGAACTGCAACCCCTAATGACAGTTCTAATATCTGGAC…	690	>gb|ABR27988.1| putative salivary secreted protein [Triatoma infestans]	8.34683e-86	salivary secreted protein	1	0.92	--	no IPS match	--	0	--	>gb|ES598868.1| TINL-P17_H04 Triatoma infestans salivary gland cDNA library TISGL-1 Triatoma infestans cDNA, mRNA sequence	0	***** No hits found *****
Contig14	4	Tinf_4it_7_p7+/Tinf_4itn_1_h6-/Tinf_4it_9_d13+/Tinf_4it_9_b6+/	TCAGGAAGGACTTGTACGCCAACACTGTACTTNTCTGGCGGTACCACAATGTACCCAGGCATCGCTGATAGGATGCAAAAGGAAATAACCGCATTGGCCCCATCAACAATCAAAATCAAGATCATTGCTCCACCGGAAAGGAAATACTCCGTATGGATTGGTGGTTCCATTCTCGCTTCCCTGTCCACCTTCCAACAGATGTGGATCTCCAAGCAGGAATACGACGAATCTGGACCAGGCATTGTCCACCGCAAGTGCTTCTAAACAACCATTTATATTTATTTATTACAATGTCTCTCTTTGTTATATCTAAATAGACGCTCATGGAAAGAAGAGGCGAGTCGTCCAATCTGAAAGGGCCTCATTTCTACCATACATTTGAAATGTAAATAAACATCA…	517	>ref|XP_623487.1| PREDICTED: similar to Actin-87E isoform 2 [Apis mellifera]	6.04108e-38	muscle actin	20	1	--	no IPS match	--	4	C:cytoskeleton; C:cytoplasm; F:ATP binding; F:protein binding	>gb|CA485527.1| WHE4319_H04_P07ZS Wheat meiotic anther cDNA library Triticum aestivum cDNA clone WHE4319_H04_P07, mRNA sequence	6e-76	>gb|ACPB01034268.1| Rhodnius prolixus R_prolixus-1.0_Cont405.16, whole genome shotgun	1e-158
Contig15	2	Tinf_4it_6_n24+/Tinf_4it_9_f24+/	GGTACACCTCTTGGTTAAGACCCATTACTGAGACTAGTGTACACTCATGATGAAGTTAACACTATTTGTGCTAGGCCTAGTATTGGCCACCACTTATTCATCTATTGTGTCTACAAAGCCAGAAAGAAAATTGGCTGACGTTGATTTCCTTAAAAGACAGAAGCTAGTATTAGAATTATACTTCGGCCTAGGAAATACTGAACACTTCCATAATGAATATACAGAATATGATTTCAAAGCCAATATTGATCATTTCCATAAACCAGAAGTTGTGACTGATTTTCTAGAAGCTTATCACCATGGTTTCCTACCAATAGATGGTATATTCACCTTGTCCTGCCATCACACTAGACATGAATCAGTCAAACTGTCGATCTATTCTATTTTGCCATN	393	>dbj|BAA13324.1| cyanoprotein beta subunit precursor [Riptortus clavatus]	3.0611e-21	cyanoprotein beta subunit precursor	2	0.625	--	no IPS match	--	0	--	>gb|FD776161.1| NADH-aaa09a08.g1 Rhodnius_prolixus_EST_NADH_T.cruzi_Injected Rhodnius prolixus cDNA, mRNA sequence	2e-22	>gb|ACPB01039465.1| Rhodnius prolixus R_prolixus-1.0_Cont552.25, whole genome shotgun	6e-08
Contig16	6	Tinf_4it_9_e19+/Tinf_4itn_1_c12+/Tinf_4itc_1_d24-/Tinf_4itc_1_a1-/Tinf_4itla_2_e11+/Tinf_4it_6_g8+/	AGTCCTATTTCTAAAAGAGGTCCAATATGAAAGCTATTATCTGCTTGTTCGCCTGCGTGGCTTATGCCTCTGCACAAGTCCTGTTGCACGATGACGGCCAATGGAAACCACATCTTGACGGATCCATCCTTGGACAATGGAACCCATTGCTTGACAACTCTTTGGCTGGCCAGCCACTGCTCACTCGTGCTGCCCTTCTTGGACATCCACTAGTCCATGTATTGAGGAAGAGAGACGTATTGGCCACTCCTTGGGCTGCCCATGGTTTACTTGCCGCTCATCATGGTTTGGTTAATCCAAATGCTTTGAACGTACCCATGGACACAGTACACATAACTGCTGCTAAGAATGCTCAACTCATCAGCCAGGCCACCGAAGGTACCACGAACGTTCTTGGAG…	725	***** No hits found *****	--	--	--	--	--	no IPS match	--	--	--	***** No hits found *****		>gb|ACPB01038380.1| Rhodnius prolixus R_prolixus-1.0_Cont516.17, whole genome shotgun	1e-68
Contig17	2	Tinf_4it_6_d12+/Tinf_4it_10_c16+/	TAGCCACCGTTGCTCATGCTCCCGTAGCCACCGTTGCCCACGCTTCAGTAGCCACTGTTGCCCATGCTCCAGTAACCACTGTTGCCGGATATGGACTTGGATATGGTCTTGGCGGATATGGTCTCGGATATGGTCTCGGATATGGAGGATATGGACTCGGATACACCGGTCTTGGTGGACTCTACCATTCAGCTCTTCTCCATCGTCGTTAAATAACTATTATTTATACTTGATCAACATCAAATTAAAAACCACATAAAACATTTACATAAATCAAAACTCTAATGCCTGTGAGTTAGAAATATACAATTTCACTTTCATCTTACGACTCACTACTATCCCAGTCAGTCAATATTTCATCTCACAGCCATTAGAATTAACTGTCAATATGTAAGCTCT…	565	***** No hits found *****	--	--	--	--	--	no IPS match	--	--	--	>gb|EY124187.1| NADL-aaa06e12.g1 Rhodnius_prolixus_EST_NADL_RpcDNAnorm Rhodnius prolixus cDNA 5-, mRNA sequence	0.0003	>gb|ACPB01006708.1| Rhodnius prolixus R_prolixus-1.0_Cont35.18, whole genome shotgun	6e-24
Contig18	3	Tinf_4it_10_b7+/Tinf_4its_5_a4+/Tinf_4itc_1_c23-/	TCGTGGCGTGTCTGATTTTGTGGTAGTAGAGAAAAATGGGTATTGACCTTAATCATAAATATGACCGCAAAGTACGGCGTACCAAACCCAAATCTCAGGATGTTTATCTCGCCCTTCTTGTTAAGTTGTACAGATTACTGGCACGTAGGACAACCGCCAAATTCAACAGAATAATACTTAGACGTTTATTTATGTCTAAAATCAATAGGCCACCAATATCATTGGCACGTGTAATCCGGTTCATGAAAAAACCTGGGAGAGAGGGAAAGATAGCAGTTGTAGTTGGCACCGTCACCGATGATCAGAGGATATGGGATGTACCTAAACTTGAAATTTGCGCCTTACGTTTTACTGAAGTAGCTCGTGCTAGGATTTTGAAAGCAGGAGGTACTATACTTA…	680	>emb|CAJ17294.1| ribosomal protein L18e [Hister sp. APV-2005]	3.79298e-67	ribosomal protein l18	20	0.865	EC:3.6.5.3	no IPS match	--	4	P:mitotic spindle elongation; F:structural constituent of ribosome; C:cytosolic large ribosomal subunit; P:translation	>gb|EC916045.1| F06_ADRIANA_P9_ENTOMOLOGIA_R01_CMR_3.12_EVEN_SPACING_564 Adult Triatoma brasiliensis salivary gland library TBSGBH-1 Triatoma brasiliensis cDNA, mRNA sequence	0	>gb|ACPB01007761.1| Rhodnius prolixus R_prolixus-1.0_Cont42.80, whole genome shotgun	4e-47
Contig19	3	Tinf_4it_6_h20+/Tinf_4it_7_e15+/Tinf_4it_9_o15+/	GGCATCAGTCGCTAATAGCAACTCTTTGTTGGATTATTATACAATTTGAACTATTGTTGGTAGCTGAAGTATACAAAAGTAAAATGGCTTCCCTCAAGATTTTCATCCTGGCTGCAATCTTCGCCTTCGCTTATGCCGTCGAAGAAGAACGTGTAAAGAAGGACGTACTGTTAGGCACTGTACCGTACGCTTATTCACACATACCTTATGCTTACGCTGCATACGATGATGGAAAATACTATCCTGGAAAATATGAAAAAACTTTTGTGGCTGCAGCTCCAGCTGTCCCGGCCTACCATGCTCCAGTAGTTCCGGCCGTTTCCACATATTCAGCTGCTGTTCCTGTTCCAGCATATACTACCTACCCATATACTTATCCATATGTTAAATCTATTGTTT…	537	***** No hits found *****	--	--	--	--	--	IPR013032	EGF-like region, conserved site	0	--	***** No hits found *****		>gb|ACPB01040210.1| Rhodnius prolixus R_prolixus-1.0_Cont577.22, whole genome shotgun	2e-17
Contig20	2	Tinf_4it_7_j3+/Tinf_4it_10_c12+/	AGTTGGTGAAGGTGTTGCTGGTGGTAGCAGTGGTGGGATGTTGTCGTGCGGACACAGTAGTTCTGAACCAGCTGATGGACCAAGTGTTGGACTCCCGTCAAGACAGTCATCACGCAGGCCGGCATGGACCACATCAAGATCCCGGACATGAACAATAAATGGCGCTATAGATGGGCATTTTGTTAAACTTTAGTGGCAACGCTGGATGTCAGGATGGAGAGGCCAGTTCGCTGGCATCCATCAGAAGGACTGGTGACACCACGCTCCAAACAGCTGGCAATCATGCCGTACTGAAAGTACGAATAGGACTGGGCAATTTAGAATTTCATTTTGGTCGTTGTCGCTTTAAGGCTAAACATCTGTTCTCTGTATCTTCTCGCGTCAAGGCCAAAGTAAAAT…	798	***** No hits found *****	--	--	--	--	--	no IPS match	--	--	--	>gb|FG269518.1| Rr15 Rhodnius robustus salivary gland cDNA library Rhodnius robustus cDNA, mRNA sequence	2e-12	>gb|ACPB01013389.1| Rhodnius prolixus R_prolixus-1.0_Cont88.27, whole genome shotgun	8e-12
Contig21	2	Tinf_4it_7_d20+/Tinf_4it_10_c4+/	GATATTCATGAAAACTGTTACAATTACTGTCAAAGCCAAGGGCGCAGTGCTGTGCCAATGTGATGGTGCTCTCTGTAGATGCTCCTATTAAAATGGTTATGTAATTACAACTGGCTGAAAAAAAAAAATTAAAAAAACTTGATATTGTATTTCATATACTCTATACAATCTAAAAAATAAAAGATTTATTATTTTTN	197	***** No hits found *****	--	--	--	--	--	no IPS match	--	--	--	***** No hits found *****		***** No hits found *****
Contig22	4	Tinf_4it_9_p2-/Tinf_am_4_b5+/Tinf_am_2_b1+/Tinf_am_2_a5+/	NGTTCCAAAGGATGGAGTGTTATATTATGGATTAAAAGTTGCGTGCTTGAATATATTGATGATAGTCTTCCTCCACCCTTCGGGTAAATGCCTTCTATTTAATCCTTCTTGCCTGAAGCAGCCGCCTGTTTGGCCTGATGTGCTTGCAATACAGCCACTGCTTCTTCCACCTTTGCTTTGAGTGATTCATGATGTTCCAACATGTGCAACAATTCTGAGTTATCGATTTCCAGTAGCATACCAGTTATCTTACCCGCGAGTTCTGGATACATATTTCTGATAAGAGGGAAAAGTCTTTCTCCCAGCATCTGTTTTTGTTCTTGAGCGCCAGCTGCAGCCAACATGGAAGCAGTAAGTGGCTCTTGTCCTTGAATATGCACAGCTTGTTGAGGGGGTGGT…	496	>ref|XP_396057.3| PREDICTED: similar to poly A binding protein, cytoplasmic 1 isoform cytoplasmic 1 isoform 1 [Apis mellifera]	2.06288e-38	poly a binding cytoplasmic 1 b	20	0.79	EC:3.6.5.3	no IPS match	--	9	P:translation; F:metal ion binding; F:protein self-association; F:poly(A) RNA binding; P:mRNA stabilization; F:nucleotide binding; C:polysome; P:negative regulation of nuclear-transcribed mRNA poly(A) tail shortening; F:eukaryotic initiation factor 4G binding	>gb|FD776190.1| NADH-aaa07c04.g1 Rhodnius_prolixus_EST_NADH_T.cruzi_Injected Rhodnius prolixus cDNA similar to gb|AAB88449.1| polyadenylate binding protein [Petromyzon marinus], mRNA sequence	1e-141	>gb|ACPB01028333.1| Rhodnius prolixus R_prolixus-1.0_Cont281.50, whole genome shotgun	1e-67
Contig23	4	Tinf_4it_9_h16+/Tinf_4it_9_h8+/Tinf_4it_9_o8+/Tinf_4it_9_a16+/	GGCATCGTTCTTTTCGCAACAGGACAGATATCACTTAAACACCCTTGTTCAAATTCCTTTTCTTCCTTGCTTTGGCTATCGCCTGTGTAGTTACTGTAGAAGAGGCAGAAAGAGTTAAGAAACAAGTACTCGTTGGTGGATATGGATTAGGATACACTGGTCTGGGCTACACCGGTCTGGGATACACCGGTCTAGGATACACTGCTGGAGTCCTGCCATACCATGGACTATATGGAGGTGTGGTTTATTAGATGAGCATTAAGTTGTGATGATATGTAAATTTCACAAACAATAAAGCAATGTTTCGGCTTCCACTTAAATAAATAAAATTTTCCGTTACCATATGN	347	>sp|P82166.1|CU198_LOCMI RecName: Full=Cuticle protein 19.8; AltName: Full=LmNCP19.8 Full=LmNCP19.8 [Locusta migratoria]	3.38472e-28	larval cuticle protein a3a	20	0.7675	--	no IPS match	--	1	F:structural constituent of cuticle	>gb|EY125032.1| NADL-aaa18f11.b1 Rhodnius_prolixus_EST_NADL_RpcDNAnorm Rhodnius prolixus cDNA 3-, mRNA sequence	2e-10	>gb|ACPB01040219.1| Rhodnius prolixus R_prolixus-1.0_Cont577.31, whole genome shotgun	5e-08
Contig24	4	Tinf_4it_7_b11+/Tinf_4it_7_a5+/Tinf_4itn_1_a23+/Tinf_4it_6_n17+/	GACAGTTGTGAAAATCTGCAAGCATGGCACACCAGATTCTTTTGGCCTTTGCTGCTCTCGTAGCAGTAGCTGCTGCTCAGTATTATGCTCCAGTAGCTCATGCTCCAGTAGCTGTAGCGGCTGATGAATACGATCCTCATCCATCCTATTCTTTCTCCTACAGTGTAAATGACGCTGTAACAGGTGACAACAAGGGTCAAACTGAAACTCGTGATGGAGATGTTGTACAGGGTAGCTATTCTCTTGTTGAACCTGATGGCTCCATCCCTGTTGTTGACTACTTCGCTGATCCAATCAACGGATTCAACGCCCATGTTCACAAGGAACCTAATGTTGCTCATGCACCAGTAGCAACAGTTTTGCATCATTAAGTTATTTCACAAAATACAAAACAGTCAT…	500	***** No hits found *****	--	--	--	--	--	no IPS match	--	--	--	>gb|DW235123.1| GH_RTFR_31R_B03_InvR_14Sep04_029_F Root (free) - 7-10 weeks after planting Gossypium hirsutum cDNA, mRNA sequence	1e-05	>gb|ACPB01031700.1| Rhodnius prolixus R_prolixus-1.0_Cont347.51, whole genome shotgun	3e-47
Contig25	3	Tinf_4it_6_d13+/Tinf_4it_6_g22+/Tinf_4itc_1_a14+/	GATTCAGAGATCTATCTGAAAGTTCTTACAAACATGTACACCAATGTTTTTAGTATTCTGTTCGTAGTGTCCGCGGTAGCGGCAATGGCCCCACCAGACTGCATCATGGGCCAGAACCATTCAATAAAAGAAGGCACCAGGATGAATGGAGACAGGTTAGTTTACCAAGAGAATGATGATGATGTTCTCAAATACAGGAGTTATAGAAAAAGATATGTCTTGGACTGCAGAGAACAATGAGAAAATCACTTATATTGAGATCATCGATCAGGATCAAATGGGCATGGGAGGGTGCGCCAGTATAGTTAGCGGTGGAGTTGGCCAGAACTTTATGAAAGTACACATGATGACACGCAAAAATGGATCATTCAATTTCTTAATCAATATCTACGCTAAATA…	449	***** No hits found *****	--	--	--	--	--	no IPS match	--	--	--	***** No hits found *****		***** No hits found *****
Contig26	2	Tinf_4it_6_d14+/Tinf_4it_6_b13+/	GGTAATTTTTAATGTCTATTTAATTATATAATTGTATTTATCATTTAAGTTTTAACAAACATGCTACAATTGTAGTGTATAAACAATTTCTGGGCCATTCATTTTTAATTTGTAAATTTTATAATCAATTCGTCAAATTATTTCGTTTTTCTATGGTCAATAAAAGTTACCATTCAAAGACTGTGAATAATAAAAGTGTTTGTTGGTTTTGN	212	***** No hits found *****	--	--	--	--	--	no IPS match	--	--	--	>gb|EY124804.1| NADL-aaa04e08.b1 Rhodnius_prolixus_EST_NADL_RpcDNAnorm Rhodnius prolixus cDNA 3-, mRNA sequence	4e-07	>gb|ACPB01017407.1| Rhodnius prolixus R_prolixus-1.0_Cont130.29, whole genome shotgun	4e-29
Contig27	2	Tinf_4itla_2_a4+/Tinf_4itnv_1_d20+/	AGCGTGGTCGCGGCCAAGGTACCACTTAAAAGGTGCAAGCATTTTGAATTGGGAGGAGACAAGAAGCGAAAGGGCCAAATGATCCAGTTCTAATTTTTGATTAAGCTAAAATTGGTTTTTGTACCTGCCCGGGCGGCCGATCGAN	145	***** No hits found *****	--	--	--	--	--	no IPS match	--	--	--	>gb|ES597266.1| TINL10.B10_0604200008 Triatoma infestans salivary gland cDNA library TISGL-1 Triatoma infestans cDNA, mRNA sequence	2e-51	>gb|ACBE01205775.1| Felis catus c566002596.Contig1, whole genome shotgun sequence	3e-16
Contig28	3	Tinf_4itn_1_b14+/Tinf_4itnv_1_b1+/Tinf_4itla_2_c20-/	CGGGCAGGTACACAACAAGATATACACAGTAAATATTATTATTTATGACAGGTTTTCATCCATTTTTTTTATTAATTTTTATTAAATATAATTGCTTGAATTGTTTCTGTTATGGAAATGGGAGAAACGAATATTCTTAAATAGGAGTTGTTGGTACAAGAAATTAAAAAGCATAGTGGGCATGAGTGAATGTCTGGACAGGAACAGCTGTGGGCACATTGGCTACTTCCAATCTAGTAGTTTTGATAAGTGCTGGCTGTTGGACAGCTACTCGTTCAATCTTGGTAAAAGGTTGAACTTCATTTACTTCTTGTN	315	***** No hits found *****	--	--	--	--	--	no IPS match	--	--	--	***** No hits found *****		***** No hits found *****
Contig29	2	Tinf_4itc_1_c12+/Tinf_4itc_1_c8+/	CCCAAAAAAAACCTGGAAAACAAGTGTCCCCTTTGGCCAAAATTGGGCCCCCGGAAGGGACAAAGCAAACAAAAACTTTTTTAAAAAAAAAACAAAATACTTGTTTCATTTATTCCCGGCCCGGGGGGCCCCCCAAAATCAATTTCCCCCGCCCCCCTGGGGGCCCGGGACCTTGCAACCCN	182	***** No hits found *****	--	--	--	--	--	no IPS match	--	--	--	***** No hits found *****		***** No hits found *****
Contig30	3	Tinf_4itnv_1_c17+/Tinf_4itnv_1_c7+/Tinf_4itc_1_b4+/	CGGGCAGGTACCTGGCCCTTGGGCCTGGGCCACCGAATTTTTTGGGTTCACATCTTCTCGGATCAGCTACTAGTAGCGTTCTGTCATATTGTATCAGAATCTCCTTGATTTCTTTCTTTGAAGATTCATCAATATATTTCTGATAGTAGGAAACCAACGCTTTACTAATCGCCTGTCTTATAGCGTATATCTGGGCGACATGACCACCTCCGTTAACTCTTACACGTATATCCACTCCAGAAAATCTTTCCTTGCCTAGAAGCAGGATAGGTTCCAACAGCTTGTN	286	>ref|XP_001122174.1| PREDICTED: similar to Ribosomal protein S16 CG4046-PA [Apis mellifera]	3.15074e-42	ribosomal protein s16	20	0.9605	--	no IPS match	--	7	F:structural constituent of ribosome; F:RNA binding; F:protein binding; P:rRNA processing; C:cytosolic small ribosomal subunit; P:ribosomal small subunit biogenesis; P:translational elongation	>gb|FG545270.1| NADI-aaa55e05.g1 Rhodnius_prolixus_EST_NADI_5th_instar_CNS Rhodnius prolixus cDNA 5- similar to gb|AAL26583.1|AF429981_1 ribosomal protein S16 [Spodoptera frugiperda], mRNA sequence	3e-76	>gb|ACPB01011839.1| Rhodnius prolixus R_prolixus-1.0_Cont75.29, whole genome shotgun	1e-35
Contig31	6	Tinf_4itla_2_h20-/Tinf_4itla_2_d10+/Tinf_4itla_3_b5+/Tinf_4itla_1_e11+/Tinf_4itla_1_a5+/Tinf_4itnv_1_b2+/	NACAAAAATCGACGTTGCTATCGACTAAAGGCTGACGCCTAAGCGCCAGCAAGATATTTGATACTGCGTTGACTATCAAATATTTTTTAAACGGGCTCTCCGTTACCAATGCGGTGTTGTCGATAACGGTGGCAACGTCGTTGTCGAGGGCTGGGTGTTGTTTTGAGAGTTCTCCCTGGTAATCCGTGAGATATTTATTGATAGCCACCAAATCGAGGCTATCAAAAACATCAGAAATAGCAAGGCCCTGACCAACTTGATTAGCTGGTGATAGTTGTAAACTGCTGAACTCTGGAAAAAGCCCTCGCAGCTGGTGCACAATGAGGCGCGAATTGCTCCTAAGCGGGTCATCCTCAAAGGTTCCCCGCTTTCCCCCTAGCTCAACAATGAATGCATTGA…	539	***** No hits found *****	--	--	--	--	--	no IPS match	--	--	--	***** No hits found *****		>gb|ACPB01050555.1| Rhodnius prolixus R_prolixus-1.0_Cont1633.1, whole genome shotgun	6e-30
Contig32	5	Tinf_4itla_3_b17-/Tinf_4itla_2_d9-/Tinf_4itla_2_m4+/Tinf_4itla_2_n10+/Tinf_4itla_2_n21+/	NTGGTCGCGGCCGAGGTACAAATCCTCCAATGGTTCGGTTGGTGAGGAGGAAATGTTTGCTGTTGAGGCATTCGACGGGGCTGATAGGCTCAATCACGTAGTCAAGGGACCTTTGGTTCCCTTGCGCGTGGTCGATATAAACAGCAAGAACGGACCGGTCTTGATTGGAAAAGTTGAAATCGGGACCCCTTATGACAAGTTCAAGCCCCTTAAGATTCTCTGGGCAACCTCCAACAATTATGTCACAGATGTGACCCTGGATAAGAACACCATTTACCGGACCAACTGCATTTTCGTGATGCAGGACCAGAGCGGAGCCACCAAGATACCCTGCCAACACTTTAAGTGGGTTGAGGGTAGAGGTGTGGGTGGGCAGTGGTTGATAGGCACGGTCAACCC…	565	***** No hits found *****	--	--	--	--	--	no IPS match	--	--	--	***** No hits found *****		***** No hits found *****
Contig33	2	Tinf_4itla_2_c24+/Tinf_4itc_1_a19+/	ACCAACTCGCCCCAAGTTACGACCACCAGTTATCATGCAAAGATTTCCAGAATCCATTCGAATGATATCGATAATCTTAGATGTAGCGATATCAAGTTGAATGGTGTCGTTTACTTTGGCGAGAGGATCAGGATACCTTATGGTTCTTCCATCATGAGCAACAAGGAATGGTATTCCTCTCGGCCCAGTTTGCACTTTCTTCACTTTGCATAGTTTATACTTGGCTTCGTCAGCGGTTATTCTATGAATGGCGTATCTTCCTTTAACATCATATATTAGCCTAAAGAATTCGCCAGTTTTCTCAATTGTAATAACATCCATAAAACCTGCAGGATAATTTGGATCAGTACCTGCCCGGGCGGCCGCTCAAN	371	>gb|ABQ18253.1| ribosomal protein S4e [Lygus lineolaris]	4.36587e-60	ribosomal protein s4e	20	0.9195	EC:3.6.5.3	no IPS match	--	4	C:ribosome; F:structural constituent of ribosome; P:translation; F:rRNA binding	>gb|FD777270.1| NADH-aaa12d08.g1 Rhodnius_prolixus_EST_NADH_T.cruzi_Injected Rhodnius prolixus cDNA similar to gb|AAL26580.1|AF429978_1 ribosomal protein S4 [Spodoptera frugiperda], mRNA sequence	1e-125	>gb|ACPB01016721.1| Rhodnius prolixus R_prolixus-1.0_Cont122.3, whole genome shotgun	2e-56
Contig34	22	Tinf_4itnv_1_a23-/Tinf_4itla_1_b11-/Tinf_4itc_1_b23-/Tinf_4itla_2_a16-/Tinf_am_3_a5+/Tinf_am_3_a6+/Tinf_am_3_b10+/Tinf_4itc_1_b20+/Tinf_4itn_1_e13+/Tinf_4itn_1_h12+/Tinf_4itc_1_b11+/Tinf_4itn_1_g19+/Tinf_4itnv_1_b15+/Tinf_4itn_1_d12+/Tinf_4itla_1_f11+/Tinf_4itla_3_a22+/Tinf_4itn_1_f13+/Tinf_4itn_1_e12+/Tinf_4itla_2_f24-/Tinf_4itla_2_j5+/Tinf_4itla_2_l11+/Tinf_4itla_3_b20+/	NGGGTTGCCTGTTTCCGGGCCCCCTGGGGGGCGGGGGGATTTGATTTTGGGGGGGCCCCCCGGCCGGGTTTTTTTTTTTTTGTTTAAAAGGGGGGGGGGGGGAAAAATTAAAAAAAAAAAAAATAGGAATAAAAAAACCAAGCGAAGCATAGGCTTCATGATAATGGTCCTACAGGGAAAAAAGGAGCCCTAACGGGATTTGAAACACCTGAATCACTCCCAATGTAGACGTGAGAAAATAAGACGTCAGCTACTAACGCCAAATCCCAAGCCTAGATCAGGTCTGTCATCATGGGTTTCCTCCTTAAAAAAAACCCCAAGACCAAAAAAAACACACACAATGCGATGAAAAAAAAAAAGAAATGGAAGCAACACAGACAAAGAGCCGGTTCTATTGGA…	913	***** No hits found *****	--	--	--	--	--	no IPS match	--	--	--	***** No hits found *****		>gb|ACPB01050555.1| Rhodnius prolixus R_prolixus-1.0_Cont1633.1, whole genome shotgun	0.0001
Contig35	3	Tinf_4itn_1_f23+/Tinf_4itnv_1_a14+/Tinf_4itn_1_e20+/	TAGCGTGTTCGCGGCCGAGGTACATTTATAGGTCCCGCAAGGAGCGTCAGCCGTGCATTTCTTCTGTTCAGCATCATAATTTTCACCTTTTACAGCACAACGATATTTGAAAGCACTGTAACCAGTGCAGACATGATAATTTGTACCTGCCCGGGCGGCCGATCGAAN	168	***** No hits found *****	--	--	--	--	--	no IPS match	--	--	--	>emb|AL718563.1| AL718563 Danio rerio embryonic inner ear subtracted cDNA Danio cDNA clone BN0AA032ZE11 3-, mRNA sequence	5e-06	***** No hits found *****
Contig36	3	Tinf_4itla_2_k21+/Tinf_4itla_2_l24+/Tinf_4itla_2_l21+/	AGCGTGGTCGCGGCCGACGTACACCAGCGGTCTCTGCCTGGCAACACCAGGAAACCCAACTTGCGGACTTCGTCCGCAGCTCTCGCTAGAGGTATCTGGCACTCATCGGCTATATCCCGCAGCTTTATAACGGGAGCCACAGACACCTTGAGGGGTTCTGCCCCGACACCATAAGTCTGGTGGAAGAGCAGCCTCATGACATGGACTGACCCGCCATACGCGGCGGCTTTGTCCAGGGTGTCAACTGTGTCAGGCCTGGAGTAGAACTCAAAGAAAGCCTTGGCATGCACGGGCATGTCCGATTCCTTCCATACTCCCTGCTCATACAACCGGCTGTGCTCCCGCCGTGGGGGCACCAAGGGTN	364	***** No hits found *****	--	--	--	--	--	no IPS match	--	--	--	>gb|CF932513.1| TrEST-B35D06.g TrEST-B Hypocrea jecorina cDNA clone Tr-B35D06.g 5- similar to 60s ribosomal protein l38 [Schizosaccharomyces pombe], mRNA sequence	0.0007	***** No hits found *****
Contig37	3	Tinf_4itnv_1_a8+/Tinf_4itnv_1_b5+/Tinf_4its_4_A2+/	CGGGCAGGTACTGTTGCTGATACACCGGAAGTGCGTGCCGCTAAGGCTGCCCATTTTGCCGCCCATGCTCAGGCACGTGGTTATCCATTGTTGGGTGCACCCGGCGTATTGGAAACCCCAGAAGTAGTGGCCGCTAAAATTGCACATTTCGCCGCACACCAACGAGCTTTGACAAGACAAAAAAGATGGGCCCCATTGAATCCGGATGGCACTGTGGCCGATACACCGGAAGTGCGTGCCGCAAAAGTTGCCCATTTTGCCGCTCATGCTAGAGCCGGTGTTCCATTAGCGTATGCACCATACTGGTATGGAACGGCTCCGTTGAACGCTGATGGTACTGTAGCTGATTCACCGGAAGTACGTGCCGCCAAAGCTGTACATTTTGCCGCTCATGCACAG…	734	***** No hits found *****	--	--	--	--	--	no IPS match	--	--	--	***** No hits found *****		>gb|ACPB01030981.1| Rhodnius prolixus R_prolixus-1.0_Cont332.51, whole genome shotgun	1e-87
Contig38	2	Tinf_4itn_1_h17+/Tinf_4itn_1_j2+/	CGGGCAGGTACCTTTGTCAATAGTTAACCCATCTGGAGTAACATATTTCCTAGTGCATGTCCGAAATATAAATGGAATCGGCGAATGTAACCTCAAGGATTCATTAATACAGCCAGCAACGTATTTCATATCATGTATAGCATCATACGTCCAATCCCCATGCTTCTTTAAACATGCCCTTATTTCTTCACGGGCTTTAGACTGTGCTTCTGGATGTGAGGCCAATTCATAAAACAGCCAGGTCATTGAATTTGATGTTGTATCCAACCCGGCGACGAAAAATTGTGCAGCAATACTAATTAAGATATCTTCTGTCACTTCGTAAGAAAAGACTTAATCATCTACAGTCTTCGTATATAAGTCTTTCTTCCTCACACGTAGTN	383	>ref|XP_970561.1| PREDICTED: similar to antennae-rich cytochrome P450 [Tribolium castaneum]	1.26427e-19	cytochrome p450	20	0.654	--	no IPS match	--	1	F:metal ion binding	***** No hits found *****		>gb|ACPB01017329.1| Rhodnius prolixus R_prolixus-1.0_Cont129.31, whole genome shotgun	6e-11
Contig39	2	Tinf_4itla_2_e12+/Tinf_4itla_2_h10+/	TTTTTTGCAAAATTTGAAAAAGGATGGGCAAGGAAAAGCCTTTCACCAAAAAAACCCCGCTTATAAACAATTGAAATCCAGGGGGTCACCTAGTTCCTTTACTAGACGTCAGCTACTAACGTGTCGCAAGGAACAAACGACCCAAGGGCTGGGTTAAAGCTTTCGGAGAAATAAAATGGGTGGTGGATAGTATATATTTAAAAAAAAAAAGAAAAAGAATTTGGGGGACATATAATTAAAAAAAAAATTAAGGATGTTTAAAGTCAAAATCAAATTAGTTGTCCAAGACTCGCCAAAATCCATCAAAAAAAACCGTTAACCCCCGTTTCTTCGCAGTATACCTCGGCCGCGACCACCCTGCCCTATAGTGAGTCGTATAGAN	382	***** No hits found *****	--	--	--	--	--	no IPS match	--	--	--	>gb|GD253858.1| 20004G12 Dicathais orbita hypobranchial gland library Dicathais orbita cDNA similar to Ribosomal L17A, mRNA sequence	5e-11	***** No hits found *****
Contig40	3	Tinf_4itc_1_a8+/Tinf_4itn_1_b7+/Tinf_4itn_1_g14+/	CGGGCAGGTACGAATGCCATAAGAGCATCCATACCTGTGTTCAAAACATTAGCCACAGCATTAGCACCAGTTGAAACTGCACCTTTAGCTATTGCAGTCCCAGCTGAGGATAAGTTCTCCACAGTTCCAGTAGTTAATTTTGCTAACGTTTTAGTTTTATCTAGGACTTCATTTCCCAGGTAGCTGGCAGATTTAATACCTTCCTGTCCGATATTATTTAATACGGAAACACCCGTTTTACCTATATCTGTCACAGTTCTCACAGGTAGTAGATCTGCGCCCGGTATAACTTCCGCGATGGTGCCAACTAAATCTAAACCTTGTTTGCCAAGATCAGTTACTCCTCCTAAACCTTTGCTTGTCAGTGTAGTGCCTGCTGCAACTCCCATTTTACCTAGA…	405	>gb|ABR27902.1| hemolysin-like secreted salivary protein 1 [Triatoma infestans]	1.17005e-57	hemolysin-like secreted salivary protein 1	4	0.9275	--	no IPS match	--	0	--	>gb|ES598857.1| TINL-P17_G05 Triatoma infestans salivary gland cDNA library TISGL-1 Triatoma infestans cDNA, mRNA sequence	0	***** No hits found *****
Contig41	2	Tinf_4itla_2_k14-/Tinf_4it_7_i11+/	NAGCGTGGTCGCGGCGGAGGTGTGTTTTGTATTTATTTAAATCCGAAGAATTTTTCTTCATCTTCTACAATGAGGATCTATAAGGACATATTTAATGGTGATGAAATGTTCTCTGATACTTATAAAATGAAGCTTGTGGATGAAGTGTTATATGAAGTTTACGGAAAGTTGGTTACAAGAAAACATGGAGAAATCCAGTTAGATGGATTCAATCCATCTGCAGAAGAAGCCGATGAAGGTACTGATGAAGCAGTTGAAAGCGGTGTTGATGTAGTTCTTAATCATCGTCTCTGTGAGACTATGCCTTTGGTGACAAAAAAGCATATACCGCTTACCTCAAAGATTATATGN	351	>gb|ABD98748.1| putative translationally controlled tumor protein [Graphocephala atropunctata]	7.02042e-38	translationally controlled tumor protein	20	0.8385	--	no IPS match	--	2	C:cytoplasm; F:calcium ion binding	>gb|EC916310.1| C06_ADRIANA_ENTOMOLOGIA_P5_241104_R01_CMR_3.12_EVEN_SPACING_597 Adult triatoma brasiliensis salivary gland library TBSGBH-1 Triatoma brasiliensis cDNA, mRNA sequence	1e-115	>gb|ACPB01029724.1| Rhodnius prolixus R_prolixus-1.0_Cont308.7, whole genome shotgun	6e-57
Contig42	12	Tinf_4itla_2_m18+/Tinf_4itnv_1_b16+/Tinf_4its_6_b5-/Tinf_4itc_1_b17+/Tinf_4itn_1_d10+/Tinf_4itc_1_c21+/Tinf_4itnv_1_d17+/Tinf_4itn_1_f19+/Tinf_4itla_2_d19-/Tinf_4itn_1_c18-/Tinf_4itla_2_f5-/Tinf_4itla_2_n23+/	GCCCTTTAGTGAGTCGTATTAGCTCACTATAGGGCTGGAGCGGCGGCCCGGGCAGGTACCTGCCCGGCCTGTGGCTTCTTCTTAATTGCGCCCTGAAAGGGTTTCCCCTTTATTTCCTCCGTCAATAAATCCCAGCTGAAGTCCACTGAGGCTGGATAGCCCAGGAGTCTAACAAGACAGGGTATGCCACCAATAATCACGTTCCCTTCTGCGTCTTCATAACATCCTTCATGCACCTTCTTCAGGGTGTCGCGGATGACAGGCGACACTAACATGAAGGCGGGGACTGATTTTTGCTTAATCCCCAACAGCACCTTGACAAACTCGTCTTCCGTN	336	***** No hits found *****	--	--	--	--	--	no IPS match	--	--	--	>gb|DW299184.1| LRAGE061012 Liver regeneration after partial hepatectomy Rattus norvegicus cDNA, mRNA sequence	1e-11	***** No hits found *****
Contig43	3	Tinf_4itc_1_c3+/Tinf_4itn_1_b19+/Tinf_4it_7_f21+/	CGGGCAGGTACTAAATATCATGTCTGTATGTATGACGATTCAATACACGATTACAAGGGATTAGAATTTAATTGCGGCGAAGGCCGAGGATCTTATGACGCTACTTCCGGAAGCTGCGGTTTCGCATTGAACTCTACCGCTTGCACAGAGGGTCCAGTTCCTCGGTGCATCACCTCATTGCAGATTGGAGTACTCAAATCTGACCCATCTATGTACTACATCTGCACTGAGGATGAGAAAACCTTAGGCCCTCAACTGTACAAGTGTGGTGGAGGAAAGATGTTTGACACCAAGAAAGTTTCTTGTGTTGCAACCAAGAAGAAATAAGCAGAAGATAAAGGTCCAACAGAACTTTAAGCCAAGACTTCCCTGTATCCATAATTAAATTACGCAATCTAT…	475	***** No hits found *****	--	--	--	--	--	no IPS match	--	--	--	>gb|FD779712.1| NADG-aaa07b07.g1 Rhodnius_prolixus_EST_NADG_Bacteria_Injected Rhodnius prolixus cDNA, mRNA sequence	7e-20	>gb|ACPB01041754.1| Rhodnius prolixus R_prolixus-1.0_Cont631.1, whole genome shotgun	3e-25
Contig44	3	Tinf_4itla_3_b11-/Tinf_4itnv_1_d16+/Tinf_4itc_1_d19+/	NTCAATACGACTACTATAGGGCTCGAGCGGCCGCTCGGGCAGGTACTTCTTGTATATCCTGTCGTTATTCAAGATCTCATCCAGATCGATGTTGTCATACTTGGTGGTATAAGTGCTAGCCGCATAGGCACATGCTAACACGAACAGACAGAAGAAAGCAATAGTCCTGGACATTGTTGTCTTAATTTTAAC	192	***** No hits found *****	--	--	--	--	--	no IPS match	--	--	--	>gb|DW395004.1| LRAGE037397 Liver regeneration after partial hepatectomy Rattus norvegicus cDNA, mRNA sequence	4e-13	>gb|ACPB01023100.1| Rhodnius prolixus R_prolixus-1.0_Cont197.23, whole genome shotgun	1e-13
Contig45	2	Tinf_4itla_2_f20-/Tinf_4itla_1_h1+/	NACCCATCTATGAAGGCTATGCATTGCCCCACGCCATCCTTCGATTGGACTTGGCCGGCCGGGACCTTACCGACTATCTTATGAAGATCCTCACTGAAAGGGGCTACTCTTTCACAACCACCGCTGAGCGGGAAATTGTCCGTGACATCAAGGAGAAGTTGTGCTACGTAGCTTTGGACTTTGAACAGGAAATGGCTACCGCTGCCGCTTCCACTTCATTAGAAAAGTCCTATGAATTGCCTGATGGCCAGGTCATCACCATTGGCAATGAAAGGTTCCGTTGCCCAGAAGCCTTGTTCCAACCATCCTTCTTGGGTATGGAATCTTGTGGTATCCACGAGACCGTATACAATTCCATTATGAAGTGCGATGTGGACATCAGGAAGGACTTGTN	394	>dbj|BAI50913.1| actin [Triops granarius]	3.94267e-69	actin	20	1	--	no IPS match	--	4	C:cytoskeleton; C:cytoplasm; F:ATP binding; F:protein binding	>gb|ES450080.1| 25049 Myzus persicae 2001-12 (red), Fenton Myzus persicae cDNA clone GMAWCDNA17_E1_E01_004 5-, mRNA sequence	1e-102	>gb|ACPB01034268.1| Rhodnius prolixus R_prolixus-1.0_Cont405.16, whole genome shotgun	1e-144
Contig46	2	Tinf_4itn_1_d23-/Tinf_4it_9_i18+/	NACGCTATGCACACACTGATTTGACAGTTCCTGATTTTTCGGACTACAGAAGAAATGCCGTGAAAGATCCTAGTGCCCAAGCCACAGACTCTGAAGATGCTCGAAAATCCTTTACCTATCTAGTAGTTGGAGGTGGAGCCATTGCAAGTGCATATGCTGCCAAAACAGTTGTTACCCAGATTCGTAACCTCCATGCAGCGCATCTGCTGATGTCTTAGCACTGGCAAAAATTGAAGTAAAATTAGGTGATATTCCAGAAAGAAAGAGTTTCACATTTAAATGGAGTAGGAAAACCCTTTGTTCATCCGACACAGAACTCCGGAAGAGATAGAAAAAGAAAGAAGAGTGAATGTCTCAGAGCTCAGAGATCCTGAAAGAGACGAAGATCGAGTGCAAAAA…	455	>gb|ABD98746.1| Rieske iron-sulfur protein 1 [Graphocephala atropunctata]	1.69344e-45	ubiquinol-cytochrome c rieske iron-sulfur polypeptide 1	20	0.8155	EC:1.10.2.2	no IPS match	--	5	C:mitochondrial respiratory chain complex III; F:ubiquinol-cytochrome-c reductase activity; F:electron carrier activity; F:2 iron, 2 sulfur cluster binding; P:mitochondrial electron transport, ubiquinol to cytochrome c	>gb|EH114367.1| B03_RPL_P19 Fifth instar salivary gland cDNA library RPSG-1 Rhodnius prolixus cDNA, mRNA sequence	5e-70	>gb|ACPB01053098.1| Rhodnius prolixus R_prolixus-1.0_Cont2219.3, whole genome shotgun	6e-33
Contig47	2	Tinf_4itn_1_c15-/Tinf_4itla_2_i3+/	NACTGCCACCATCTCAAACCCTCAGTAAGCCTTTATTTAAACCATAATTGATTTTTTTTAAAAGAAAGAAAATATAAAACTTTAAAGAAAAAGAAGAAATTTAGCATTCCACTGTTGAGCGACGCGCCCTTAACCCTTTTTTTCTACAAAGCTGATAACTGTCTCCCAACAGACAGTAAAAATTCCCCCCGCCTAAGCAGAGAACATAATTGAGGGGGCCACACGATTTAGGCATCTATGTAATGTAGTTTTTGAGTAAGTACCTGCCCG	270	***** No hits found *****	--	--	--	--	--	no IPS match	--	--	--	>gb|ES598289.1| TINS-P4_A02 Triatoma infestans salivary gland cDNA library TISGL-1 Triatoma infestans cDNA, mRNA sequence	3e-73	>gb|ACPB01003758.1| Rhodnius prolixus R_prolixus-1.0_Cont16.179, whole genome shotgun	5e-35
Contig48	2	Tinf_4itn_1_d18+/Tinf_4itn_1_n5+/	CGGGCAGGTACCGTATCCAAGGATCCATTTCCCTTTGGTCACCTACGCCCCAGTTATTTCCGCTGAGAAGGCATACCATGAACAATTATCAGTAGCCGAAATCACTAACGCCTGTTTCGAGCCAGCCAACCAGATGGTAAAATGTGATCCACGACACGGAAAATACATGGCCTGCTGTATGCTGTN	186	>ref|XP_002738175.1| PREDICTED: GL12416-like isoform 2 [Saccoglossus kowalevskii]	6.82238e-29	tubulin alpha-1 chain	20	1	EC:3.6.5.1; EC:3.6.5.2; EC:3.6.5.3; EC:3.6.5.4	no IPS match	--	10	C:protein complex; C:integral to membrane; C:microtubule; F:ATPase activity, coupled to transmembrane movement of substances; P:protein polymerization; F:ATP binding; P:microtubule-based movement; F:GTPase activity; F:structural molecule activity; F:GTP binding	>gb|FG545363.1| NADI-aaa54f04.g1 Rhodnius_prolixus_EST_NADI_5th_instar_CNS Rhodnius prolixus cDNA 5- similar to sp|P06603|TBA1_DROME Tubulin alpha-1 chain pir|A26488 tubulin alpha-1 chain - fruit fly (Drosophila melanogaster) gb|AAA28985.1| alpha-tubulin	8e-39	>gb|ACPB01007929.1| Rhodnius prolixus R_prolixus-1.0_Cont44.3, whole genome shotgun	4e-38
Contig49	2	Tinf_4itla_3_a19+/Tinf_4itla_3_a17+/	ACGAGCGGCCGCCCGGGCAGGTACAGTAAATTATGGAACCTTTTGCAATTTTACAAATAACTTATTTAATGGTCTACTGAAAAATGTTCTATCATTATTTACAACAGGGAATTTTGTGTTTTCGGTGAAAATTAATTCGTGATTTTCTAAAAGTCTAGCCACCACTGTTCTCATTTCCATCTGAGAGAATCGTATACCAACACATTTCCGTGGACCTTCACCAAATGGTAACCATTTTAAATTGGTATTCTTTTCTTCACCAATAAATCTTTCAGGTTGATACGATAGAGGGTCAGGATAGACGGCCGGATTCATTTGTAGAGTTAAAGCTGGAATCACAACTTTGGTN	349	>ref|XP_975576.1| PREDICTED: similar to cytochrome P450 CYP6BK17 [Tribolium castaneum]	4.54202e-17	cytochrome p450	20	0.618	--	no IPS match	--	1	F:metal ion binding	>gb|CX124407.1| 1324284 NCCCWA 05RT Oncorhynchus mykiss cDNA clone 05RT105E16, mRNA sequence	3e-06	>gb|ACPB01017329.1| Rhodnius prolixus R_prolixus-1.0_Cont129.31, whole genome shotgun	3e-15
Contig50	2	Tinf_4itnv_1_b23+/Tinf_4itnv_1_d5+/	TACCGTGGTCGCGGCCGAGGTACTGACTTGGATTTGTAACATTGGTGCTGTCTCGTTATTTACAAATTGAGTTTGGCTGCTCTGGTTATAGGAAACTTAGATCCATCACAGATACCCCTGGAGTCGTCCAGTCCTAAGTCCAATAGAGCAACACCACCTAAGCCTTTCATTTTAGCGTAGGCGGCAAGGTATCCTGCTGTCTCTGGTTCTACGAAGCTCACCCACAGACCTTCGGATTCACCTGCCCTTCTATCAGGCAATCTGAAAGCATATGTACCTGCCCGGGCGGCCACTCGAAN	299	>gb|AAU95190.1| putative imaginal disc growth factor [Oncometopia nigricans]	7.20859e-15	imaginal disc growth factor	1	0.78	EC:3.2.1.0	no IPS match	--	2	F:hydrolase activity, hydrolyzing O-glycosyl compounds; P:carbohydrate metabolic process	>gb|FD777960.1| NADH-aaa10a01.g1 Rhodnius_prolixus_EST_NADH_T.cruzi_Injected Rhodnius prolixus cDNA similar to dbj|BAB16695.1| IDGF like protein [Bombyx mori], mRNA sequence	4e-57	>gb|ACPB01000950.1| Rhodnius prolixus R_prolixus-1.0_Cont3.160, whole genome shotgun	2e-62
Contig51	4	Tinf_4itn_1_d16-/Tinf_4it_9_g19+/Tinf_4it_6_g18+/Tinf_4it_7_a12+/	NACGTGTCTATATTGGACCGAAATACGATCCAGAAGACCATGAACTTACAGTTGAACAAAAGAGATTAGCTTTTGTAGAAATAGATCGTTTCCCAGCGAAATTGGTTGCCGGAGAAAATGTATTAGAACGTAATTCTAAGGAGTCTCCTTTCTATGAACCCGATCATGAAGGATTCAAACACTTGTACAATAAAGTCAACTTTGCTTTGAACACTGGAGAACAATACTATTACACAGAGAGAAATTCTTGCGGAGTACCACACAGATACCAATTGCCAAGAGGCTCAAAGAGTGGCAAACCTTTCACCATCGCAGTGGTCGTCACACCGTATGATAAACATTATGAAGGAGAAGAGAAAAACTTTTATTCACCATGTGGCAGTTCAAAATTGTTCGATA…	631	>dbj|BAA13324.1| cyanoprotein beta subunit precursor [Riptortus clavatus]	4.34911e-48	hexamerin	20	0.586	--	no IPS match	--	0	--	***** No hits found *****		>gb|ACPB01039465.1| Rhodnius prolixus R_prolixus-1.0_Cont552.25, whole genome shotgun	3e-23
Contig52	2	Tinf_4itla_1_c8+/Tinf_4it_7_c18+/	ACTGTAGAAGATGAAAAACTCAAAGATAAGATCTCTGAATCTGACAAGAACACAATATATGGAAAAATGCAATGAAGTAATCCGCTGGCTTGATGCTAATCAGCTAGCCGAAAAAGAGGAATTTGAACATAAACAGAAAGAACTTGAACAGTTGTGTAATCCTATTATTACCAAACTATACCAGAGTGGAGCTGCACCAGGAGGCATGCCTGGTGGATTTCCAGGAGGTTTCCCAGGAGCGGGAGGCGCAGCCCCAGGAGCAGGTGGCGCCGCAGGTGCAGGTGGTCCAACGATTGAAGAAGTTGATTAAAATGTTACATTCCAAATGTGATTCGTTCCTTTATATTGTAATGTGTCTAAGCTCTATTTATTCTTATTTATCTTTTTAGGGTAAGAATA…	628	>gb|ACJ12782.1| cognate 70 kDa heat shock protein [Pyrrhocoris apterus]	3.07221e-22	heat shock protein 70	20	0.9335	--	no IPS match	--	2	F:ATP binding; P:response to stress	>gb|ES598928.1| TINL-P18_F04 Triatoma infestans salivary gland cDNA library TISGL-1 Triatoma infestans cDNA, mRNA sequence	0	>gb|ACPB01031094.1| Rhodnius prolixus R_prolixus-1.0_Cont336.4, whole genome shotgun	1e-113
Contig53	2	Tinf_4itla_2_e10+/Tinf_4itla_2_e8+/	ACCCAACGCAATCGGTTCGCTATTCGATGCACATGAGTATCCACACCAATTCCTGAAACTATACCCCAGCCAATGTTCATAGCAAGATGTGCCATCTTAGGACCTACTCCTGGCAAATTGCACAACTCCTCCACTGAATTTGGAATGCCTCCTTGGTAAGCAGTCCTCAAAATTTCTGTTGTCTTTTTTATGTAAACAACCTTACGTTTCCAAAAGCCAACAGGATATATAAGTTTTCCAAGTGTTTCTTCATCTGTTTGAAGGATATTATCAATAGTGAGTCCATGTTCCCTTAGTCGCAGCATGN	307	>ref|XP_001949525.1| PREDICTED: similar to predicted protein [Acyrthosiphon pisum]	8.6545e-37	nth endonuclease iii-like 1	20	0.8205	--	no IPS match	--	10	F:oxidized pyrimidine base lesion DNA N-glycosylase activity; F:double-stranded DNA binding; C:mitochondrion; F:sequence-specific DNA binding; F:4 iron, 4 sulfur cluster binding; F:protein binding; P:depyrimidination; P:nucleotide-excision repair, DNA incision, 5'-to lesion; C:nucleoplasm; F:iron ion binding	>gb|GE444872.1| 294572641 Nasonia vitripennis Adult Female Nasonia vitripennis cDNA clone 47E15 3-, mRNA sequence	0.0001	>gb|ACPB01013363.1| Rhodnius prolixus R_prolixus-1.0_Cont88.1, whole genome shotgun	2e-25
Contig54	7	Tinf_4itla_1_g6-/Tinf_4itla_1_f1-/Tinf_4itla_1_f8-/Tinf_4itla_1_f3+/Tinf_4itla_1_g10+/Tinf_4itla_1_e5+/Tinf_4itla_1_f6+/	NACATTCGTAGTTACGCACATTAATCTTTACCAAATGTATTACTATACCACCTATTTAAATATCAACTCTAAATTAAAATCAACGCCGCAATTAATCATACCTTCATTACTAACCACACCACTCGTTAACATAAACAGCATTATATCAACTAATTAAACAACACATTTAAATTATTATCGTCGTCGTAGTAATGCACACTAAACTTTACCAAATATACCATTCGTACCTGCCCGGGCGGCCGCTCAAACCCTATAGTGAGTCGTATTAGAATGGGATTCCCTTAAAAAC	289	***** No hits found *****	--	--	--	--	--	no IPS match	--	--	--	>gb|GH613211.1| A419 Assam Tea 3rd and 4th Leaf Camellia sinensis var. assamica cDNA clone A419 5-, mRNA sequence	9e-15	***** No hits found *****
Contig55	25	Tinf_4itnv_1_b20+/Tinf_4itnv_1_c23+/Tinf_4itla_1_c9+/Tinf_4itn_1_d20+/Tinf_4itla_2_n19-/Tinf_4itn_1_e11+/Tinf_4itc_1_d11+/Tinf_4itc_1_b9+/Tinf_4itla_1_d4+/Tinf_4itn_1_a19-/Tinf_4itn_1_b18-/Tinf_4itla_1_e4+/Tinf_4itla_2_n18-/Tinf_4itla_1_d8-/Tinf_4itn_1_f10+/Tinf_4itnv_1_b8+/Tinf_4itnv_1_d1-/Tinf_4itn_1_a10+/Tinf_4itn_1_a21-/Tinf_4itc_1_c14+/Tinf_4itc_1_d14+/Tinf_4itnv_1_d6+/Tinf_4itla_3_a4+/Tinf_…	CGGGCAGGTCTTGTGTTTACATGTGGAAGATATGGGTTCTTATTTTGTTTTAATACGGGTGGTCATCTTTAGAGGTATGGTCCCGCCTCATTCTTTGGAGTCTCTAATTAAATTCTGCTCCCATGTGGATCTACTGATAGACGCTAAGCCAGTTAGACCGCCCGAACGCTGGATCTGGGGTGGGCGTCCCCCCGACAGAGTTGATGGATTGATATCCCGAGTCAATGAAAGGGACTTTTATTTCAAACACGGATGGACTGTTGATCTGCATCCCAAGGCCATTGATGACCTACGGCCACGGCTTGTTAAGCAGGGTTTTAGTTTGACCTGTGAGCGGGGAGGAGCTGGACTTAGTGAGTATTTGCTAAGAAGGGATGGTGATCAGGTAACTTTGGAGTT…	871	***** No hits found *****	--	--	--	--	--	no IPS match	--	--	--	>gb|DW387397.1| LRAGE030952 Liver regeneration after partial hepatectomy Rattus norvegicus cDNA, mRNA sequence	7e-06	***** No hits found *****
Contig56	3	Tinf_4itn_1_g13+/Tinf_4itn_1_c3+/Tinf_4itn_1_e8+/	TTCCCCCTTCCGCCCGGGCAGGTACTGGTGAATTCGAAGCTGGTATTTCTAAGAACGGACAGACACGTGAACACGCCCTTCTTGCATTTACACTTGGTGTAAAACAACTTATAGTTGGTGTTAACAAAATGGATTCCACTGAACCGCCATACAGTGAAACTCGTTTTGAGGAAATCAAGAAGGAAGTATCATCTTATATTAAGAAAATTGGATATAATCCGGCAGCTGTTGCCTTTGTN	239	>gb|ADF31834.1| elongation factor-1alpha [Manuelia gayatina]	2.37651e-34	elongation factor 1-alpha	20	1	EC:3.6.5.1; EC:3.6.5.2; EC:3.6.5.3; EC:3.6.5.4	no IPS match	--	3	F:translation elongation factor activity; F:GTPase activity; F:GTP binding	>gb|FD779765.1| NADG-aaa16b11.g1 Rhodnius_prolixus_EST_NADG_Bacteria_Injected Rhodnius prolixus cDNA similar to gb|AAO50227.1| elongation factor-1 alpha [Asphaera auripennis], mRNA sequence	2e-80	>gb|ACPB01024694.1| Rhodnius prolixus R_prolixus-1.0_Cont222.5, whole genome shotgun	1e-50
Contig57	2	Tinf_4itc_1_d5+/Tinf_4itn_1_k17+/	CATTGTGGTCGCGGCCGAGGTACTACATCCTTGTTCTCTAGGCATCACACCGTTCAAACATACATAGAATTTCTGGCAATCATCAGGATGAGCATAAACAGGATGCGCTACCGCTTGGCCGTGTTCATTCGTTGTTTGACTGCTCTTTGGACAGGAAAATCCATCCTTAAGTTTCACTGTATCTGGTTCACCGCAACCAGTTCTTCCAGCTGAGTCTGGCCAGACACACGTTCCGGAATATTCATCAAAATGTAGTCCAGTTGGACAGACAATCTCTGTAGCATCGCCTTCAATACAGTTGTAGAATATATTGCAAACACTTTCATCTGGATGCGCGAAATAACCATTTCTTCGTGGGCATAAATGTGTAGACTTTGGTGGTTGTAATTCTATTCGATC…	589	>ref|XP_002429481.1| chitin binding peritrophin-A, putative [Pediculus humanus corporis]	1.19888e-91	cuticular protein analogous to peritrophins 3-a1	20	0.783	--	IPR022357	Major intrinsic protein, conserved site	6	C:extracellular region; F:chitin binding; P:chitin metabolic process; F:transporter activity; P:transport; C:membrane	>gb|FG294797.1| 1108770718977 New World Screwworm Larvae 9387 ESTs Cochliomyia hominivorax cDNA, mRNA sequence	6e-36	>gb|ACPB01002329.1| Rhodnius prolixus R_prolixus-1.0_Cont11.67, whole genome shotgun	2e-55
Contig58	3	Tinf_4itc_1_a16+/Tinf_4itnv_1_c15+/Tinf_4it_6_n11+/	TGGTCGCGGCCGAGGTACCTTGCAAGGATGGCAGCCGTAAGCCTATCGACAAAGCAGAAGCATGCGGCCTGACCACAGTGCCTCCTAGATTGGTATTAGTGAGATCGGATCTTAGCCAAGTACACCTGGACGAAGTGAGACATTCAATACTGACAGCTGGAAAGATCTTTAGTGAACATCCGGAATACTTCTTGATGTTTGGTGATTTTAAAGGAGACCCCAATGTGCTGTTTTCAAACCACGCTACAGGACTTGTGGCCGTAAGCGACGTAGTACCGGCTTTCGAAGAGTACAAGAAACTGGTCAAGGATTTGGCCGTCTGCAACGCTTAGTTTTTAAGGCAAATTTGTTTTCATTATATTTAGATAAAGTAAACAAAAAAAAAGTTAAAAATAAAGGN	400	>gb|ABU96701.1| transferrin [Rhodnius prolixus]	1.5987e-46	transferrin	9	0.652222	--	no IPS match	--	4	P:cellular iron ion homeostasis; F:ferric iron binding; C:extracellular region; P:iron ion transport	>gb|FG546801.1| NADI-aaa84a08.g2 Rhodnius_prolixus_EST_NADI_5th_instar_CNS Rhodnius prolixus cDNA 5- similar to gb|AAD02419.1| transferrin [Riptortus clavatus], mRNA sequence	8e-13	>gb|ACPB01049767.1| Rhodnius prolixus R_prolixus-1.0_Cont1453.1, whole genome shotgun	5e-05
Contig59	2	Tinf_4itla_1_e2+/Tinf_4its_4_H3+/	GTTCTGGGATATGGAGGTTACTACGGTGGTCTTGGAAGATCCGTCTTGCCATATGGTGGTTACGGTCTCGGATACGGACATCTCGGATACGGACAACTAGGCTACCACGGACTTGGATATGGACTAGGCGGATACAACTACGGACTAGGCGGCCATTACTACTACTGAGCTCTCAAGTCAACTCCTTCCACTTCATAGTTTCCCTTTAAAAAATAAATTGTTCATCTCACTTGCTCTGTTCATTGTCTTTAGCATATCAAAATTTCCTCCATGTTTTACAGTAATAAATCTTTCTATTTTTTN	303	***** No hits found *****	--	--	--	--	--	no IPS match	--	--	--	***** No hits found *****		***** No hits found *****
Contig60	4	Tinf_4itla_2_d8-/Tinf_4itla_2_m23+/Tinf_4itla_2_a1+/Tinf_4itla_2_f10+/	NAGAGTGGGTGGCGCCGAGGTACCATATCCGAGGCCAGTTCCATATCCGTAGCCAGCTCCATAACCGTAGGCCAAGGGAGAGGCAGCAGCGACGGTGGTTACTGGTGCGTGAGCAACAGTGGTTACTGCAGGAGCAGCAGCAACAGTAGCAACTGGAGCATGGGCAACTGTAGCAACTGGAGCATGGGCAACTGTGGTTACTGCGGGAGCAGCGAAAGCCAAGGGCTTGTTGACTGTCCTGTAAGTGTTAGCGTATGAAGTAGCTACTGGAGCGTGAGCAACGGTGGCCACGGCTGGGGCAGCAACGCCTTATATGAGACCGGCAGCGTAGCTCACAGCAGGTGAAGCATAGCTGACGGCGGGTGAGGCATAGCTGACAGCGGGTGCAGCATAGCTGAC…	414	***** No hits found *****	--	--	--	--	--	no IPS match	--	--	--	>gb|DY470907.1| USDA-NBCL_000085 Male nymph TPB Lygus lineolaris cDNA clone LINM9A2H08 5-, mRNA sequence	8e-07	>gb|ACPB01006709.1| Rhodnius prolixus R_prolixus-1.0_Cont35.19, whole genome shotgun	5e-24
Contig61	2	Tinf_4itnv_1_c6+/Tinf_4itnv_1_d10+/	CGGGCAGGTACATAGCCCGGCTGGGAGATTCTGTCTAAAGAGTTAAGGTAATAAGCTGCCGAGTCATTTAGCTGATATTCCCTAGATCGTGAAAAACAAAGTTCAACTCCAGGATCTGCCCATAAACGCTTCATAACTTGTN	142	>gb|EFA10835.1| hypothetical protein TcasGA2_TC001612 [Tribolium castaneum]	2.4354e-15	guanine nucleotide-binding protein g alpha subunit	20	0.913	--	no IPS match	--	13	P:ventral cord development; F:signal transducer activity; P:G-protein coupled receptor protein signaling pathway; P:asymmetric neuroblast division; P:establishment of endothelial blood-brain barrier; P:septate junction assembly; P:cortical actin cytoskeleton organization; C:apical cortex; P:asymmetric cell division; P:establishment of spindle orientation; F:hydrolase activity; F:GTP binding; P:as…	>gb|EG328004.1| MGC12part.1.1.L2.1.G03.R.1 NIH_MGC_331 Homo sapiens cDNA clone MGC12part.1.1.L2.1.G03., mRNA sequence	0.001	>gb|ACPB01019045.1| Rhodnius prolixus R_prolixus-1.0_Cont148.105, whole genome shotgun	2e-23
Contig62	2	Tinf_4itla_2_l1+/Tinf_4itla_2_m1+/	AGCGTGGTCGCGGCCGACGTACAAATGTTAAGCTATACTGCTAGCATTAGATGCAAGTCCTTGGCCAAAGATCTGCACATTCCTTCGCGACAGGGCCAGTGATAGCACTTCCTTTCATTTCCCCTTTATTATTCACTATCACGCCTGCATTATCCTCAAAATATATAAATACTCCATCCTTCCATCTGAACGGTTTTCTCTGCCGAATCACTACGGCAGGCATGACTTTTTN	232	>ref|XP_002430176.1| 60S ribosomal protein L23, putative [Pediculus humanus corporis]	4.5218e-25	60s ribosomal protein l23	20	0.979	EC:3.6.5.3	no IPS match	--	5	P:mitotic spindle elongation; F:structural constituent of ribosome; F:protein binding; C:cytosolic large ribosomal subunit; P:translation	>gb|EC916756.1| D04_ADRIANA_P13_ENTOMOLOGIA_011204_R01_CMR_3.12_EVEN_SPACING_587 Adult Triatoma brasiliensis salivary gland library TBSGBH-1 Triatoma brasiliensis cDNA, mRNA sequence	8e-95	>gb|ACPB01001104.1| Rhodnius prolixus R_prolixus-1.0_Cont4.85, whole genome shotgun	3e-33
Contig63	10	Tinf_4itla_2_j19+/Tinf_4itn_1_c7+/Tinf_4itn_1_a9+/Tinf_4itla_3_b2+/Tinf_4itla_2_k20+/Tinf_4itla_2_e9+/Tinf_4itla_2_h23+/Tinf_4itla_2_k23+/Tinf_4itla_1_b5+/Tinf_4itla_2_d18+/	AGCGTGGTCGCGGCCGACGTACGGCCACTACAGTGCTGGCGCGAGCATTCAGGAATTCACGCCATATACCAACAGGACGTGAGGCTCGTGCAGACAATTTTAGCTGCTCTGGTTGTAATATACAATGTCTCCAGGGTTGCCATGGAAGTTCTCGAGATCGCTGGAGTTATTAAGAACCCTGAACTCCGCGTTGCTAGAGACATCGGCAAACTTACCATCGGCTAGGGTAGTCACGACGTCCTCCTGGTTCCACCCGTTGGGGTGTTAAATCACATCGGCGCGGTGGTCCTTAGGATAAACCCAGAGTTTCGGACTTAAACCCGGAGAGTAATCGAAGGGGGGTGAAGTTTTCGGGGAGGACTTAGAGACTACCTATGGTCGTGCGTTAGTTGCTGACGC…	672	***** No hits found *****	--	--	--	--	--	no IPS match	--	--	--	***** No hits found *****		***** No hits found *****
Contig64	3	Tinf_4itnv_1_a20-/Tinf_4itnv_1_a22+/Tinf_4itla_2_k17+/	NACCGATCGCTATTAAGTCGACGTCAGCAACTAACGCAAACCCACAAGCTTCTAATACATGTTCAAAGGTAGGCCGAACAAACGTTTCGTTATCCTCCCCCACCACACCGAAGGGAAAGGCTAAGTCAGGGACGCATCCCAGTTCACAACAGTCGCGAAGTCAGGTCAGTACCTCGGCCGCGACCAN	187	***** No hits found *****	--	--	--	--	--	no IPS match	--	--	--	***** No hits found *****		***** No hits found *****
Contig65	2	Tinf_4itn_1_e21+/Tinf_4itn_1_c22+/	CTTCCGCCCGGGCAGGTGGTAATTCACTATTACATTTTTTTGCGTAGACAAATTTTAATTAACTCGGTATTTATTTCATATTAAGGGAAATAAGAGTGTTCAACCGGGCCAGTAGTAAGCAGCAGGTTTTCCTGCTATCAATATCCTGAAGAAAATTGGACATCAGATCTGTTTTCGGTTTTCATATTTTATTATTACTATAAGATTGAATACCTCTCACTCTCTTGCACGAACGACTAGCAAAGTTTTTTTTGTCCTTATTTTTAAGAAAAATATAAGTTAATTTTTGCATACTTATTGTAGTTGGCAATCTAAAGTCCAAGTTTTCTCAGCGCTTTCAAATCCACGTCACCATAATAGTCTTCACATCCGGGAACATCTTCTGGATCTTCACAAGAT…	405	***** No hits found *****	--	--	--	--	--	no IPS match	--	--	--	>gb|FG544838.1| NADI-aaa91h09.b1 Rhodnius_prolixus_EST_NADI_5th_instar_CNS Rhodnius prolixus cDNA 3- similar to ref|NP_649611.2| CG10287-PA [Drosophila melanogaster] gb|AAF51920.1| CG10287-PA [Drosophila melanogaster] gb|AAL39481.1| LD05259p [Drosophila m	4e-21	>gb|ACPB01002302.1| Rhodnius prolixus R_prolixus-1.0_Cont11.40, whole genome shotgun	1e-05
Contig66	3	Tinf_4itORE_2_a9+/Tinf_4itORE_2_a7+/Tinf_4itORE_2_a11+/	AGAAATTGCTTTGGCGAAGCGGTCGAGATCCTCTTCCTTCTGACGTTCCAGTTTGATCGAGATGAAAACGCTGACGTGCAGGCCGAGTGATTTTTGGTCCACCATCGCGCTGTACCGCGTGATGACGCCGCTCTCCTCGAGAAGCTTGACCCGTCTGTGGCAGGGCGAAACAGACAAACCCACGCGTTCGGCAAGCTCCTGCATCGTGATGCGGCTGTCTTTTTGCAGGATCGCGAGAATCTTCCGGTCGATTGTATCCAGCTTTGACATTGGAACGGATACCGTAATACGAGGTCATTATTGGTATGATATTCCAATGATCTTATACTTATTGCAATGCTTTAAGATTTTTACCGGCTCGATTGAGATTAGGCTTTGCGGTCAAAGCACCCGGAAGGC…	453	>ref|NP_769454.1| transcriptional regulatory protein [Bradyrhizobium japonicum USDA 110]	4.03304e-34	transcriptional family	20	0.804	--	no IPS match	--	4	F:sequence-specific DNA binding; C:intracellular; F:transcription factor activity; P:regulation of transcription, DNA-dependent	>gb|AW064463.1| SP1062 KRIBB Human CD4 intrathymic T-cell cDNA library Homo sapiens cDNA 3-, mRNA sequence	2e-07	***** No hits found *****
Contig67	6	Tinf_4itORE_1_a3+/Tinf_4itORE_1_a11+/Tinf_4itORE_1_a12+/Tinf_4itORE_1_a7+/Tinf_4itORE_1_a8+/Tinf_4itORE_1_a5+/	TAAGAGGATTGCCGTCATCAGGAAAGTGAAACCTCGGTGGCATGATGCCGACGACGATGTACGGCACGCCGCTCAAGAGGAGCGGTTTGCCGACGATGGAGGGATCGGCGCCGTAACGTGTCTGCCACAGCCGGTGGCTGACGACGGCAATCCTCTTAN	159	***** No hits found *****	--	--	--	--	--	no IPS match	--	--	--	***** No hits found *****		***** No hits found *****
Contig68	3	Tinf_4its_2_A7+/Tinf_4its_2_A11+/Tinf_4its_2_A4+/	TAGGATGGCCAGTTTACGATGAACCGTATAAAATTATCAACGCCATTGCGGAAAAATATAAAGGACAGCCCCCAGAGAAAGAGAAGAAATCTGGCTAGGGAAGAATAATAAACGTATTCTTCAGTAACTACTGCTGTTATTGCTAATAATAGGGATTTAAATGTTTGATCATTAAGTAATACGTTATACGAGTN	194	***** No hits found *****	--	--	--	--	--	no IPS match	--	--	--	***** No hits found *****		***** No hits found *****
Contig69	2	Tinf_4its_5_h1+/Tinf_4its_5_c10+/	TCCAAAGCCGATACAAGAGGACAAGCTTTCCTTAAACCAATAATTATCCTGCTTGGACTCAGATGCAAAGAGTCATTGAAGGTGGAGAGCCGACGGCTTTCAAGGAATACTTTGATGAATGGAGAGATTCCCAGCTAGTTGGAGGTTTAGGCAGAGGTTAAACTTCGTAAAACAAGGAAATTTGATCTTGATATGTTAAGATATTCATTTGCTCAGGCTGTAATAAACAAAATAAAAAATACTGGACCN	249	***** No hits found *****	--	--	--	--	--	no IPS match	--	--	--	>gb|FD777846.1| NADH-aaa11f03.b1 Rhodnius_prolixus_EST_NADH_T.cruzi_Injected Rhodnius prolixus cDNA similar to ref|NP_730790.2| Gelsolin CG1106-PD [Drosophila melanogaster] ref|NP_788570.1| Gelsolin CG1106-PE [Drosophila melanogaster] ref|NP_788571.1| Gel	9e-30	>gb|ACPB01043562.1| Rhodnius prolixus R_prolixus-1.0_Cont708.4, whole genome shotgun	3e-24
Contig70	4	Tinf_4its_4_B12+/Tinf_4its_4_D9+/Tinf_4its_4_D10+/Tinf_4its_2_E1+/	TAGGATGGCCAGTTTACGATGGGAGGCGACGCACAAAGACCTCAGGTTTTGGTGGTATTAACTTCAGATTTTAACCAGATGGCGTACAAGTACGAAGGCATGGGTTACAGAAACACCTTATTTAACGTAGGGTGTATACTACAAACAATGTATCTGGTAGCAACAGCATTGAAGCTCGCTCCGTGTGCACTTGGATATGGAGATTCCAGACAGTTTGCAGAGCTAATTCATGCCCCAGAATGGCAGAAGGCTTCCATTGGAGAGTTTGCCATTGGAAGCCTTCCCTAGGGACAGCGATATATTTAGATCAAATCTCTACTATCGATACTGCTACCCTCTCCAGCGATGAGAN	352	>ref|YP_722052.1| hypothetical protein Tery_2359 [Trichodesmium erythraeum IMS101]	2.48185e-15	thiazoline oxidase subtilisin-like protease	17	0.646471	--	no IPS match	--	1	F:catalytic activity	***** No hits found *****		***** No hits found *****
Contig71	6	Tinf_4its_4_D7+/Tinf_4its_4_F1+/Tinf_4its_4_C1+/Tinf_4its_4_C4+/Tinf_4its_3_E2+/Tinf_4its_4_G12+/	TAGGATGGCCAGTTTACGATGCTCAAGAAAGAAATGTAGATGATATATCTATACCAGAAACTTACGTTGGCGATATAAACAGTTACTCAGAGAATGTAGCCGTAATTAATTTAGCGCAGGATGTATCTTTCAACGATTTAGTATTGCCAATCTGTGTAGACTGGAACAATAATCGTTTCGATGTACCAGACCGTATTGTACAGACTGCAGGTTGGGGTCTCAAAGGAGATATTAAATACAGCCTTACGCTGAAAGAGGCCTATCTTCAGTATATCGATATTGTGGAATGTCGTAAAAAATATTCTTCTATTAGATATTTAAGATTTATTAATTATGATAAATTCTGTTTACTAACTCCGAATGGAAGACGTGAACAGGATACTGGCGGAGGATTAGTTT…	711	>ref|XP_001942568.1| PREDICTED: similar to serine protease 1, partial [Acyrthosiphon pisum]	8.53556e-20	serine protease 1	19	0.479474	--	no IPS match	--	0	--	***** No hits found *****		>gb|ACPB01026027.1| Rhodnius prolixus R_prolixus-1.0_Cont242.31, whole genome shotgun	2e-24
Contig72	2	Tinf_4its_4_E6+/Tinf_4its_1_B11+/	TTTTGGGAATTCGCTTAGGATGGCCAGTTTACGATGAAGGACACTTGCAAATAGGACAGTGATTGATCACAGAGCATTCGGCTGAAGCACCACAAGTGCCCGGACAAGGATCAATACAACGAAGATTTGAACATGCCTTATCTAATTGACATTCAGAACTGACAACACATTCTGGTCTGCATACAGGTGGTGTACCAATGTAATTAGGCAGGCAAGTACAGATTGCATGATTATTTATCTCTTTACAAATACTGTTCGGACCGCACGGTGATGGTAAACAAGGTTTGCTAACTGAAGGAGCTTGGAATGGTACACATTGTAAAAATGGATTTCCAGACATACCATCGGGACATCTGCATATAGGTATATGATTTACTACTTCGCATAAAGCATTCTGGC…	775	>ref|XP_001865394.1| dumpy [Culex quinquefasciatus]	2.47912e-119	dumpy	20	0.755	--	no IPS match	--	4	F:metal ion binding; F:cation binding; F:serine-type endopeptidase inhibitor activity; C:extracellular region	***** No hits found *****		>gb|ACPB01051743.1| Rhodnius prolixus R_prolixus-1.0_Cont1888.1, whole genome shotgun	2e-61
Contig73	4	Tinf_4its_4_E1+/Tinf_4its_3_C1+/Tinf_4its_3_B12+/Tinf_4its_3_A1+/	TCTCATCGCTGGAGAGGGTAGAATTATTTTTTTTTAAGGATTTGATAGCATAATTGTAGGTGTGGAGCTGCATTAAGATAACAACTGTCGGGGGTCATAGTAGCTTAGTAATCACTGATGCATTCCCGAAAGATGCTGGTGTTTACTCAGTAATAGCAACAAGTCCTGCCGGTCAAGTGAAATCAGTTTCACACGTTCAAGTAAAAGGTAGATTACCTCAAGAATCATCGGACACTGAATTACCATCAGATATGGAACCAGTGAAACCATCAGTGCAGATACATTTGAGAGATCAATCAGTGTTTGAAGGGAAAAAAGTACGATTGGATTGTGTGATAGTTGGTACTCCAGAACCAGAAGTAATCTGGTATCACAACGGTCAACCAGTAAAGGAATCAC…	713	>gb|EFA01442.1| hypothetical protein TcasGA2_TC030718 [Tribolium castaneum]	3.00083e-57	zormin	20	0.6835	--	no IPS match	--	0	--	>gb|FC772465.1| CBBN7091.fwd CBBN Lottia gigantea 3,4,5,6.5d Larvae (M) Lottia gigantea cDNA clone CBBN7091 5-, mRNA sequence	8e-05	>gb|ACPB01001718.1| Rhodnius prolixus R_prolixus-1.0_Cont8.33, whole genome shotgun	2e-58
Contig74	3	Tinf_4its_7_a9-/Tinf_4its_9_C11+/Tinf_4its_9_B3+/	NAGAGTAGGATGGCCAGTTTACCATGACAGCGAAGTGCTTTATCCAGCGCCTTTGGGTTTTACCCTTGGATTGGGACACCCCTCTCGAGTCTGACCTTGTTGAGGAATGGTCTGTTATCTTTTCCTCTTGTAGCTTAGTTTCTAGCTGCTTCATAAATCGGCCTTTGCCACATACGTCTGCTAGGGACCCTGTACCCCTTCAAGGGTTTTGTGACGCATCCAAACGGGGCTACGCAGCCATATTGTATCTGTGCGCATCTGCTTCTACTGGCCCGCCAGTTCTGCTGGTATATAAAACTAGAGTAGCTCCGCTTAAAACACAGTCCATTCCGCGACTGGAGCTCTGCGGCGCTCATTTGTTGGCCTTACTAAAACACCATTATTATACGTTATTGTCAC…	622	>ref|XP_001943725.1| PREDICTED: similar to F15D4.7 [Acyrthosiphon pisum]	2.91857e-25	gag-pol protein	20	0.5505	--	no IPS match	--	0	--	***** No hits found *****		>gb|ACPB01045361.1| Rhodnius prolixus R_prolixus-1.0_Cont806.16, whole genome shotgun	0
Contig75	3	Tinf_4its_4_F3-/Tinf_4itla_2_n16+/Tinf_4itc_1_c22+/	NATTTTTAACTACTAGACTCTTTATTTAGATAGCAACGATTTCTAAAAATAAATTATATATGTACAGTATATACTATATGTTCATTGTATAAACAAAAATTAAACATTGATTCCACGTCTCTTGGCCTCTGCAGCGTACTTCTTCCTGTAGGTGCCGCTGGGGTCGTATATTTTCTCCAGAACGTCAAAGTCAGCCCGCTTGTTCTCCAACATGAACCTGACCACCTTCTCCGCGCCTTTCTTCTGCTTTTCGCTGCACTTGCCACATTGAGTCATCAGAGCGTCCGGCAGGATGTCTTTCTTCTCTGTACGGTCTGGTGTACCTCGGCCGN	332	>gb|ACJ64054.1| putative chemosensory protein CSP8 [Nilaparvata lugens]	2.15328e-19	ejaculatory bulb-specific protein 3	20	0.715	--	no IPS match	--	0	--	>gb|EY124968.1| NADL-aaa17f06.b1 Rhodnius_prolixus_EST_NADL_RpcDNAnorm Rhodnius prolixus cDNA 3-, mRNA sequence	6e-10	***** No hits found *****
Contig76	8	Tinf_4its_5_h9+/Tinf_4its_5_h8+/Tinf_4its_5_a6+/Tinf_4its_5_a7+/Tinf_4its_6_d10+/Tinf_4its_6_b11+/Tinf_4its_6_c4+/Tinf_4its_5_h5+/	GTTTGGGAATTCGCTCCAAAGCCGATACAAGAGGAGGAAGAAGTTCGGTGACAGTGATTCAGGTGATGACGATGATGATTCAGACTTCAGTTTTTAACTCTAACATTTCTGAATCACTGTGAATCCTGGTACTGTACN	138	***** No hits found *****	--	--	--	--	--	no IPS match	--	--	--	>gb|EX472577.1| NADI-aaa21g06.b1 Rhodnius_prolixus_EST_NADI_5th_instar_CNS Rhodnius prolixus cDNA 3-, mRNA sequence	2e-07	>gb|ACPB01018660.1| Rhodnius prolixus R_prolixus-1.0_Cont143.131, whole genome shotgun	7e-08
Contig77	6	Tinf_4its_6_a2+/Tinf_4itla_3_a9-/Tinf_4its_5_b5+/Tinf_4its_5_c7+/Tinf_4it_9_d22+/Tinf_4its_6_a10+/	TCTTTTGAACGAGGCCTGAAGGTACAATTATTTGTAATCTAGAGGAAAAGACAGGTGACAGAGGCCGTTTAGCTAGAGCATCAGGAAATTATGCTACAGTAATTGCTCACAATCCCGATACAAAGAGGACTAGAGTGAAGCTTCCTTCAGGAGCAAAGAAAGTTATACCTTCCAATAACAGAGCTATGGTTGGTATCGTTGCCGGAGGTGGACGTATTGATAAGCCAGTATTGAAAGCCGGTAGGGCGTACTACAAGTACAAGGCTAAGAGGAACTGCTGGCCTAAAGTCCGTGGTGTTGCTATGAATCCAGTCGAACATCCTCACGGTGGTGGTAATCACCAACATATTGGTAAAGCTTCCACTGTTAAGAGAGGAACCAGTGCTGGTAGAAAGGTTG…	534	>gb|ABR27873.1| 60S ribosomal protein L8 [Triatoma infestans]	1.80188e-63	ribosomal protein l8e	20	0.967	EC:3.6.5.3	no IPS match	--	3	C:ribosome; F:structural constituent of ribosome; P:translation	>gb|ES597749.1| TINL-P8_H05 Triatoma infestans salivary gland cDNA library TISGL-1 Triatoma infestans cDNA, mRNA sequence	0	>gb|ACPB01028416.1| Rhodnius prolixus R_prolixus-1.0_Cont283.2, whole genome shotgun	6e-58
Contig78	2	Tinf_4its_3_E5+/Tinf_4its_3_D5-/	TCTCATCGCTGGAGAGGGTAGTCGGTAAGCATAACCTCAAGTAAACTCAGTTAACAATGACGAGTCCTCTCGAGCATTGCACCTCGGAAGAACAACGTTCAGTGATTAGATTTTTAGTTGCATAGGGTATCAAAGATAGTGAAATCCGCGAAAGAATGTTGAAAGTGTACGGGAATAATTGATTGAACCGTTCGAATATTTACTAATGGCTAGAACAGTTTAATAGTGGTAGTTTCAACAGCATTTGATACATTGGTGACACTACATAATAATTATATAAATACTAGCAACTTTCTGAGCTGTCATACTGTGTATTTGTGTTCTTAATAAAATTAATTTTTTTAAAAAGTGATTTGTATTTTCTAATGATATAACTGGCGCCTGAAAGGGACAGCGGAA…	1130	***** No hits found *****	--	--	--	--	--	no IPS match	--	--	--	>gb|ES598946.1| TINL-P18_H04 Triatoma infestans salivary gland cDNA library TISGL-1 Triatoma infestans cDNA, mRNA sequence	9e-46	>gb|ACPB01061061.1| Rhodnius prolixus R_prolixus-1.0_Cont4664.2, whole genome shotgun	2e-25
Contig79	5	Tinf_4its_3_A6-/Tinf_4its_3_D1-/Tinf_4its_3_B8+/Tinf_4its_3_C2+/Tinf_4its_3_C5+/	NTAGGATGGCCAGTTTACGATGGGAAATTCGTCAATTCAATCCAAACATTGTTACACATGTGAGGTCAGATAGATTATATGTAAGTGGTAATGCTTTCTCCTGGGACGATGTTTGTGGTTTGACTTATAATGAGCAAATAGGAATGGACAAACTTAAGGAATTAGTTGGTCAAGATTTCTCAGAATATATTACTGGTCTATTGCAAGAACCATTCAATGCTAAAACACGTCCAACATTAGTAAGTGGTCGTTCTACTGTTTCTAAAATATGAAAATCACCCGTCTGCCGGCAAAACAGGCAGTACTTACATCGCTGGAGAGGGTAGCATGTTGTCCGGACGTAAN	345	***** No hits found *****	--	--	--	--	--	no IPS match	--	--	--	***** No hits found *****		>gb|ACPB01014244.1| Rhodnius prolixus R_prolixus-1.0_Cont98.36, whole genome shotgun	2e-07
Contig80	12	Tinf_4its_5_f10+/Tinf_4its_5_a8+/Tinf_4its_6_c8+/Tinf_4its_6_b6+/Tinf_4its_5_a11+/Tinf_4its_5_b6+/Tinf_4its_5_a12+/Tinf_4its_5_h4+/Tinf_4its_5_a1+/Tinf_4its_5_g11+/Tinf_4its_6_e2+/Tinf_4its_6_e1+/	CTTAAGAGGATTGCCGTCATCAGGACGGTTTGCTCCCACATAGAAAACATGATCAAAGGAGTGACCAAGGGATTCTTGTACAAAATGAGGGCTGTGTATGCTCACTTCCCAATTAATTGCGTCGTGACAGAAAACAACAGCTTGATTGAAATACGAAATTTCCTTGGAGAAAAGTATATAAGGAAAGTTAGAATGGCATCCGGAGTTACTGTTACAAATTCGACAAAACAAAAGGATGAACTCATAATAGAAGGAAACAGTATTGAAGATGTGTCCAGATCAGCTGCCCTCATACAGCAGTCGACTACAGTAAAGAATAAGGATATCCGAAAGTTTTTGGATGGTCTTTATGTTTCTGAAAAAACAACTGTTGTGCAAGATGAATAATTGTGAATAAAT…	422	>ref|XP_623506.1| PREDICTED: similar to 60S ribosomal protein L9 [Apis mellifera]	1.39842e-58	60s ribosomal protein l9	20	0.9275	EC:3.6.5.3	no IPS match	--	3	C:ribosome; F:structural constituent of ribosome; P:translation	>gb|EC916180.1| B02_ADRIANA_P3_ENTOMOLOGIA_231104_R01_CMR_3.12_EVEN_SPACING_560 Adult Triatoma brasiliensis salivary gland library TBSGBH-1 Triatoma brasiliensis cDNA, mRNA sequence	1e-180	>gb|ACPB01019518.1| Rhodnius prolixus R_prolixus-1.0_Cont154.49, whole genome shotgun	1e-61
Contig81	2	Tinf_4its_4_C8+/Tinf_4its_4_C9+/	TCTCATCGCTGGAGAGGGTAGAGAAATGGACACTAGAGTATCAGTGTATAAAAAAACGGATGAAACTTACCAATTAAAGTTAAAAGCATCACGTACATTCTATTCTGAAGTACGAGATAAACATGGATCGATGCCATTTACTTTAAGAAGCTTCAGCGATGAAAAGAAGGCACGAATGGGAGTAAATGAATGTGTCAGTCACAAACTTATAGAACCGTTCCAAGTCCTATATGAAAAACCAAGTGAAGTTGTAGTGCAATTCAAGTTTACAGTATTATTGATGCCAAATGGACCTCATCGTAAACTGGCCATCCTAN	317	>ref|XP_969584.1| PREDICTED: similar to CG10576 CG10576-PA [Tribolium castaneum]	1.61602e-38	proliferation-associated protein	20	0.8445	--	no IPS match	--	1	P:cellular process	>gb|FD481971.1| NADI-aaa37a01.b1 Rhodnius_prolixus_EST_NADI_5th_instar_CNS Rhodnius prolixus cDNA 3- similar to ref|NP_647984.1| CG10576-PA [Drosophila melanogaster] gb|AAF50751.1| CG10576-PA [Drosophila melanogaster], mRNA sequence	4e-94	>gb|ACPB01042832.1| Rhodnius prolixus R_prolixus-1.0_Cont674.4, whole genome shotgun	7e-81
Contig82	2	Tinf_4its_9_A11+/Tinf_4its_8_A11+/	TAGGATGGCCAGTTTACCATGGTGCTACATTTTTGCAAACAGTAGAAATGTATGACCCACTTACTGATAAATGGCGTTATGTAGCCCCGATGAACGTAATGAGAAGTCGTGTAGCTCTTGTAACTAATATGGGCAAGTTGTGGGCAATAGGAGGTTACGATGGTATATCAAATTTGCCAACAGTTGAAGTATACGATCCAAATACAGATTCGTGGTCATTTGTATCTGCAATGTGTGCACACGAAGGTGGAGTCGGTGTTGGTGTAATTCCTATATGTAAGCCTGAATAATAATACAAATTAGTGCCTAAAGTTAATACTATTTAGAAAATTCTGAATCTTCGAATTGAGATTGCATCTATGGTTAGCTACAAACCACCATGTCATCGTAAACTGGCCA…	405	>ref|XP_001950327.1| PREDICTED: similar to conserved hypothetical protein [Acyrthosiphon pisum]	3.31268e-36	conserved hypothetical protein	20	0.7965	--	no IPS match	--	1	F:protein binding	***** No hits found *****		>gb|ACPB01050117.1| Rhodnius prolixus R_prolixus-1.0_Cont1531.4, whole genome shotgun	1e-82
Contig83	3	Tinf_4its_8_A9-/Tinf_4its_9_C2+/Tinf_4its_8_C4+/	NTAGGATGGCCAGTATACCATGCCCCATTGGCTGTAGCACACACACCAGCTGTTAGTTATGCTGCTCCAGATAACCACCGTTGCTCATGCACCAGTAGCCACCTACGCCCATGCTCCAGTGGCCACCTACGCCCAAACCCCAGTAACCGGTGTCCGGACAGTCTATGGAGCTGGTTATGGTTATGGTTACAATGCGCCATTGGATGTAGCACACACACCAGTCTGTCAGTTATGCTGCTCCAGTAGCCACCGTCGCCCATACTCCAGTAACCACCTACGCCCATGCTCCAATAGCCACTGTTGCCCATGCTCCAGTAGCCACCGTTGCCGCTGCTCCAGTAACCACTGTCGCTCATGCTCCAGTAACCACTGTTGCTGGACTTGGATATGGAGGTTATG…	639	***** No hits found *****	--	--	--	--	--	no IPS match	--	--	--	>gb|FG129878.1| 425 Periplaneta americana Whole Organism cDNA Library Periplaneta americana cDNA clone 425 5-, mRNA sequence	2e-11	>gb|ACPB01006709.1| Rhodnius prolixus R_prolixus-1.0_Cont35.19, whole genome shotgun	2e-21
Contig84	7	Tinf_4its_7_c1+/Tinf_4its_9_B6+/Tinf_4its_7_c6+/Tinf_4its_8_D11+/Tinf_4its_7_b3+/Tinf_4its_8_B11+/Tinf_4its_8_B8+/	TAGGATGGCCAGTTTACGATGCCCCTTTACAGCCATCAGAAGATGATAACGTCTACGTTCCAGTTACTGTACAGGATGGAGAACCTGTACAAATGACTCCATTGCAGTTGAAACTGCATGAATTATCAATGAAAGATGACACATATACTGCCGAAATTCCAAGTGAACAAGAAGCACAGTTCAAGAAATGGTCAGAGGTATCTGAAGATTTACTTGCCGATGTCCAAAGGCTAACAAAGTGGTTGGTAGCAGATCCAACACTTCAGCAGAAATATACTGCATTACTGCCCGAACAGGTATCACATTCCGACTTTTGGAGACGTTATCTGTTCCGGAGAGCACTTTTGGAAGATGGAGAAGCTGAAATAGAAAGAAAGAAAAACAGAGAGAGGAAGGAAG…	610	>ref|XP_002425935.1| predicted protein [Pediculus humanus corporis]	1.91868e-18	bsd domain-containing protein 1	5	0.604	--	no IPS match	--	0	--	***** No hits found *****		>gb|ACPB01021293.1| Rhodnius prolixus R_prolixus-1.0_Cont174.22, whole genome shotgun	5e-43
Contig85	6	Tinf_4its_10_A1+/Tinf_4its_12_A5+/Tinf_4its_10_D1+/Tinf_4its_10_D6+/Tinf_4its_10_C1+/Tinf_4its_4_F9-/	TTACGTCCGGACAACATGCTCCTTTACTTATTGAATATTTATTGATGAGGGGTGAATTATTTAAAGATTTACGACCAGTCATTGAGAACGTACCGAAACCACTGAATCTGACTTGGACAAATGGCCATGAAGCGTTGAATGAAGCATTAAAACTTGAAGCCAAAGTTACAAAGCTTATTATCGGTGTGATTAAAGAATGTGAAGTACCAAAGGATCAGCCAATCAACGACTATCATTTGGTTGATTATCTAACAGGTGAGTTCTTGGAAGAGCAGTATAAAGGACAAAGAGACCTGGCTGGAAAAGCTTCCACTCTTGGTAAAATGATCAAAAATCATGGTGCCCTCGGAGAATTTTTATTTGATAAAAAATTGTTGCATGGTGAACTTTAAACAAAAC…	739	>ref|NP_001166224.1| ferritin [Nasonia vitripennis]	5.70334e-38	ferritin heavy chain	20	0.7175	--	no IPS match	--	1	F:transition metal ion binding	>gb|FD779741.1| NADG-aaa16b02.g1 Rhodnius_prolixus_EST_NADG_Bacteria_Injected Rhodnius prolixus cDNA similar to gb|AAP57194.1| ferritin [Leptinotarsa decemlineata], mRNA sequence	1e-80	>gb|ACPB01020734.1| Rhodnius prolixus R_prolixus-1.0_Cont167.12, whole genome shotgun	1e-41
Contig86	3	Tinf_4its_8_D12+/Tinf_4its_9_D11+/Tinf_4itla_2_c12-/	TAGGATGGCCAGTTTACGATCGTTAATGTAGGCGTTGGCTGGGGACAATTGCTAACATCAATTAATCGTAACATCAATGAGGTTGAAAACCAAATCCTTACTAGAGACTCTAAGGGTATAACTCAGGAACAATTGAATGAATTCCGAGCTTCATTCAATCACTTTGACAAGAACAGAACTGGACGTTTAGCTCCAGAGGAATTTAAATCATGCCTTGTATCACTTGGTTACAGCATTGGCAAGGATAGACAGGGTGAAATTGATTTCCAAAGAATCCTTGCTGTTGTCGATCCCAACAACACTGGTTATGTGCACTTTGATGCGTTCCTTGATTTTATGACTAGAGAATCAACTGATACCGATACAGCAGAACAGGTCATTGATTCTTTCCGCATTTTA…	457	>gb|ABN12064.1| putative actinin [Maconellicoccus hirsutus]	1.41163e-71	alpha actinin isoform a	20	0.9535	--	no IPS match	--	7	P:flight behavior; P:cytoskeletal anchoring at plasma membrane; C:focal adhesion; F:calcium ion binding; P:actin cytoskeleton reorganization; F:actin filament binding; P:actin filament bundle formation	>gb|ES225302.1| MpSG_ag2_K11 Myzus persicae, tobacco lineage, aphid salivary gland library Myzus persicae cDNA clone MpSG_ag2_K11, mRNA sequence	2e-38	>gb|ACPB01031247.1| Rhodnius prolixus R_prolixus-1.0_Cont339.34, whole genome shotgun	2e-57
Contig87	7	Tinf_4its_9_C1+/Tinf_4its_8_A10+/Tinf_4its_7_d3+/Tinf_4its_8_B5-/Tinf_4its_8_A1+/Tinf_4its_8_B2-/Tinf_4its_8_B6+/	TAGGATGGCCAGTTTAACATGTTACCACCTTGTCTAACTTCACCACTTCTAGAAGTAACTTCAACATTTTCCCTAACTGGAGCTGGTGCAATTGCTTGTTGTTGTAGAACTTGTTGAGATATGAGTTGGGATTGTAATTGTTGTTGTTGTTGATGTTCAAACTGTTGCTGCTGTTCGATTAATTGTTGCTGAGCCTGAATCCTTGATCTAGCTTGGATTTCCTGCTGTGCTCTTTCATCGGCCTGAGCTCTTGCACGAGCCAGGATTTCCTGTTGGGTTCTTTCTTCGGCCTGAGCTCTTGCTCGAGCCTGGATTTCCAATTGTTCTCTTTCTTCAGCCAGAATTTTCGCCCGAGCCTGGATTTCTTGCTGTGCTCTTGCTTCTGCTTGAGCACGTGAC…	1229	>ref|XP_002430425.1| hypothetical protein Phum_PHUM478280 [Pediculus humanus corporis]	2.0615e-22	hypothetical protein	5	0.708	--	no IPS match	--	0	--	***** No hits found *****		>gb|ACPB01005770.1| Rhodnius prolixus R_prolixus-1.0_Cont29.91, whole genome shotgun	1e-63
Contig88	2	Tinf_4its_9_C6+/Tinf_4its_8_C8+/	TAGGATGGCCAGTTTACCATGGACTACCGCGTGAATCTTTCACACAAGTACCTTTATTTTCGACAATAACAATCGCAAACATCTGTACAAACTTTTCCAGTACCATTGTAACCACGTTTACAATCACATTTGAAATCATTACTTTCCGGTATTAAAAGACAAAAGGCATTAGGATCGCATAACATTTCACCCCCGATCATTTCACATGAATTCCAACCTTCAGATTTGCTTGTCGCTCCAATTCCTTTGGTACTAGTGTTCGGTGGGCAAGGTAAACAAGAAGTCTGTTGAGACGATGGTTGGTATGTTCCTTTTTTACAGATTATACAACTATTTAAGCTGGTATTCAAGAAGGAACCTGGTTGGCAAACTGGTAATGAACATTCTTCAACAGTAGCG…	689	>ref|XP_001949468.1| PREDICTED: similar to SP1070 CG9138-PA [Acyrthosiphon pisum]	2.05005e-90	conserved hypothetical protein	20	0.808	--	no IPS match	--	4	C:integral to membrane; F:receptor activity; P:cell adhesion; F:calcium ion binding	>gb|FD779641.1| NADG-aaa15a03.g1 Rhodnius_prolixus_EST_NADG_Bacteria_Injected Rhodnius prolixus cDNA similar to ref|NP_609091.2| CG9138-PA [Drosophila melanogaster] gb|AAF52472.1| CG9138-PA [Drosophila melanogaster], mRNA sequence	8e-36	>gb|ACPB01025860.1| Rhodnius prolixus R_prolixus-1.0_Cont240.29, whole genome shotgun	2e-61
Contig89	2	Tinf_4its_8_D7+/Tinf_4its_9_D6+/	TAGGATGGCCAGTTTACGATCCCCTCAAATCTGTATCCGTGTCTATGAAACATTCACCGCTCACTTTACAATCATCAGTAAGATGCCATATGTTCATTGAAGCTCCAATTGCTGCACACAAGTATCTTCCCGAAGGTGACCATCCTAATTGTGTAATTGGTTCTCCATGTAAGGCACTACCGTATAAATTCAATAGTCGTGGTATAAACTAAAGTTTGTTCCAGGCTGCACATTTCTGGAGACCATCGTAAACTGGCCATCCTAN	265	***** No hits found *****	--	--	--	--	--	no IPS match	--	--	--	***** No hits found *****		>gb|ACPB01048394.1| Rhodnius prolixus R_prolixus-1.0_Cont1196.2, whole genome shotgun	1e-38
Contig90	2	Tinf_4its_9_B7+/Tinf_4its_8_B9+/	TAGGATGGCCAGTTTACCATGTTGAACGTCCTGAACTAATCCATAGTTTAGCGGATACTGCTGAAGTAATCAACATTAAGATGCACTGTGATAATGTTTTTGTTAGTTTAACAACTGGCAGATTGTTAATGTATAAAAAACATAACGGTTTAACAGAACCAGAAGAACTTGTGTTGGGACCACAACCCGTTTCTGCTGTATTACCAATTAATCTTTCACTTTTTGCAGCAACCGGACAAACTATTACAGTTTTAAGTGCTATTACTGGTGAACTTCAGAAATCTTTTACTATTCAGAATGAAGTTTCCGGTGGCCATATAAGTTATATGGCACATTCAGGAGTTGGTTTGTAGTTATCTTTAGCCAATTCATGCACAATCAGCCTTTATCATACGGAAA…	443	>ref|XP_001947574.1| PREDICTED: similar to conserved hypothetical protein [Acyrthosiphon pisum]	1.90591e-31	conserved hypothetical protein	20	0.6565	--	no IPS match	--	0	--	***** No hits found *****		>gb|ACPB01046608.1| Rhodnius prolixus R_prolixus-1.0_Cont929.7, whole genome shotgun	1e-21
Contig91	2	Tinf_4its_9_C5+/Tinf_4its_8_C7+/	TAGGATGGCCAGTTTACCATGAGTAGTTGGTCTTCGGTACAGCCTTGTTTCCAGAATTTGCCTGAGACCGAGCGCTTACCGTGCTGCTACCGTCCTGATGTATTTGCTGGTGCATAAGTGTGGTATTGTGATGGGCGGCCGCCATGGTGGGCATGAAGAGATGTTGCGGATAACCGGGTGCCGGCCCCATACCAGAATTCTGCGAGGATACATTGAATGGAGGCGGTGTAGCGCAATGGAATCCCTGTTTGTAATAATTTCCAACTTTAGATAAAGCACAATGGGATTTAGTGTAAATGTTTGATATATCTGAAGTTGTATGTGGATTATTGGTGGGCGGCTGTTGTGATGGCGCCGGAGGTGGACCCGCCGGATGTCCTTTAGGGCCGGCCCCTGGAA…	514	>ref|XP_002425572.1| lingerer, putative [Pediculus humanus corporis]	7.7474e-18	lingerer	20	0.5955	--	no IPS match	--	0	--	***** No hits found *****		***** No hits found *****
Contig92	8	Tinf_4its_7_c3+/Tinf_4its_9_C8+/Tinf_4its_9_A8+/Tinf_4its_8_A8+/Tinf_4its_8_C9+/Tinf_4its_9_C4+/Tinf_4its_8_C6+/Tinf_4its_7_c10+/	ATGGCCAGTTTACGATGGTGCTTTGTACGGGGGATGAAGTAGGTGGTTTACCTGCAGGCGACCCCGTTACTGTGGGTGTTCCAGTTCCGGGTGTTTGAGTCGTTGGAGTCGGCGGATTTACAAGCTGTAATGCTAATTTTATATTATTGTAATTTCTCTTCATAAAGTTCTGTGTCTTATTGAAAGTGGACATTGCTAACATTACAGCATCCTGTATTTCTTTTGCTGGTTTTATTACCTCAAGGTATTTATGTAGCATATCTAATTCACCTTGTTTCGTTAAATAAGGAGCTATGCCATGAATCATACGGATCTTATCATGCACAGTTAAGTCAATTCGAGATGTGTTTTCATAAACAACAAAATAATTCAAAGCCTGTGATACATGTTCAGGATTGG…	663	***** No hits found *****	--	--	--	--	--	no IPS match	--	--	--	***** No hits found *****		***** No hits found *****
Contig93	2	Tinf_4its_11_B10+/Tinf_4its_11_A8+/	TCTTTTGAACGAGGCCTGAACGTTGAGAGACTAGGAGTGCAGCTCAGCCGCTTTCTTCGTGTGCTATTGCTTCTGAACTTACACCTCTTACTGTTTCAAGAGATGCTGACGACTTTTCTTTATCTGATGAAGAGGATGACTACAAGGAGCCATCAACTAGTAGCAAGTTTAGTAATGGTTCAACAGCACCAAACGGTTATGCAATGTCACACACTCATCATCGTAAACTGGCCATCCTAN	240	***** No hits found *****	--	--	--	--	--	no IPS match	--	--	--	***** No hits found *****		>gb|ACPB01056197.1| Rhodnius prolixus R_prolixus-1.0_Cont3077.3, whole genome shotgun	1e-20
Contig94	2	Tinf_4its_8_A5+/Tinf_4its_9_A5+/	TAGGATGGCCAGTTTACCACCCTTTTAGACCTGGTTTTAAAGCATTAGCAAGAATCGCAACACTCTGTAACCGTGCTGAATTCAAGGGCGGCCAAGAAGGTGTACCAATATTGAAAAAGGAAGTAAATGGTGATGCTTCACAAGCTGCTCTACTGAAATGTATGGAACTTGCACTTGGTGACGTCATGTCGATTAGAAGAAGGAATAGGAAAGTTTGTGAAATTCCATTTAATTCCACTAATAAATATCAGGTCTCAATTCATGAAACTGAAGATCCAAACGATCCTAGACATGTGATGGTAATGAAGGGTGCTCCTGAAAGGATTTTAGACACATGTTCGACCATTTTTTATTGGCGGCAAACAGAAATTATTACATGAAGAAATGAAAGAAGCATTT…	648	>gb|AAQ72753.1| sodium/potassium ATPase alpha subunit [Acrosternum hilare]	8.26265e-85	na+ k+ atpase alpha subunit	20	0.9125	--	no IPS match	--	6	C:integral to membrane; P:monovalent inorganic cation transport; F:monovalent inorganic cation transmembrane transporter activity; F:ATPase activity, coupled to transmembrane movement of ions, phosphorylative mechanism; P:ATP biosynthetic process; F:ATP b	>gb|DV184115.1| CT031_E06_CT031_3700_91 C. tentans tissue culture cDNA library Chironomus tentans cDNA, mRNA sequence	2e-36	>gb|ACPB01032249.1| Rhodnius prolixus R_prolixus-1.0_Cont358.62, whole genome shotgun	4e-47
Contig95	3	Tinf_4its_10_B6+/Tinf_4its_10_C10+/Tinf_4its_10_C2+/	TTACGTCCGGACAACATGCTATCCTGTACATCAATATAGAAGACTTTTTCAGGGGCAATTGGTATGTAACTCACATGAAGGATGCACCAAATGATGCTGTCTGTCAGAAATATAAAGCTGAACAAGATAATTACATCGTAAACTGGCCATCCTAN	155	>gb|ABR27859.1| salivary lipocalin [Triatoma infestans]	4.12958e-18	salivary lipocalin	5	0.848	--	no IPS match	--	2	P:evasion or tolerance of host defense response; F:binding	>gb|ES597839.1| TINM-P10_A02 Triatoma infestans salivary gland cDNA library TISGL-1 Triatoma infestans cDNA, mRNA sequence	1e-61	***** No hits found *****
Contig96	8	Tinf_4its_7_c12+/Tinf_4its_9_D4+/Tinf_4its_8_B12-/Tinf_4its_7_c11+/Tinf_4its_7_a4+/Tinf_4its_9_B10-/Tinf_4its_8_A12+/Tinf_4its_7_c7+/	ATGGCCAGTTTACGATGATGCTTTGGAGTTGGTTGTTGACAATGGCAGCGGCATGTGCAAGGCCGGATTCGCCGGAGATGACGCCCCCAGGGCTGTCTTCCCCTCTATTGTCGGCAGACCCAGACATCAGGGTGTGATGGTAGGTATGGGTCAAAAAGACTCCTATGTAGGCGATGAAGCCCAATCCAAGAGAGGTATTCTCACCTTAAAATACCCAATTGAACATGGTATCATCACCAACTGGGATGATATGGAGAAAATCTGGCATCACACTTTCTACAATGAACTTAGGGTAGCTCCGGAAGAACATCCAATTCTGCTGACCGAGGCCCCACTCAACCCAAAGGCCAACAGGGAGAAGATGACACAGATCATGTTTGAAACGTTCAACACCCCAGC…	433	>gb|ACJ65018.2| beta actin [Liposcelis bostrychophila]	1.67227e-72	actin	20	0.9705	--	no IPS match	--	14	P:meiosis; P:embryonic development ending in birth or egg hatching; P:cytokinesis, initiation of separation; P:growth; P:cytokinesis after mitosis; P:hermaphrodite genitalia development; P:actin cytoskeleton organization; F:ATP binding; C:cell cortex; P:nematode larval development; F:ATPase activity; F:protein binding; P:locomotion; C:actin filament	>gb|EX211791.1| ALYTINFA11D04 Lutzomyia longipalpis Infected Lutzomyia longipalpis cDNA 5-, mRNA sequence	9e-90	>gb|ACPB01034268.1| Rhodnius prolixus R_prolixus-1.0_Cont405.16, whole genome shotgun	4e-92
Contig97	3	Tinf_4its_11_B3+/Tinf_4its_11_A5+/Tinf_4its_11_B6-/	AGTACACGTACCGTACCACGGGCGGTGGCACGGCGGACGTCAATATTGAGTACTCTGCCGACCTCAGTGCCCTTACCATGCTCGAGGACAAGATCCGACTTCTGAGTGAAGATCTGGAATCCGAAGGAGAGTTGAGGTAGAGTATAGAGAGAGAGAAAGCTGACCTGAGCATACAAGTTATACCGCTACAAGAGAGACTTGAAGAGGCTGAAGGTGGTGCAGAAAGTCAGTTTGAAATCAACAAAAAGCGTGATACAGAGCTGTTGAAATTAAGAAAACTACTTGAGGATGTACATCTGGAATCTGAAGAAACTGCTCACCTCTTAAGGAAAAAACACCACGAAGTCGTTGGAGATTTCCAGGAGCAATTGGACCAACTGTCCAAAGATAAACATACGG…	666	>gb|EEZ99687.1| hypothetical protein TcasGA2_TC002444 [Tribolium castaneum]	3.99778e-82	paramyosin long form	20	0.8545	--	IPR002928; PTHR13140 (PANTHER), PTHR13140:SF11 (PANTHER)	Myosin tail; unintegrated: MYOSIN, PARAMYOSIN, LONG FORM	5	F:structural constituent of muscle; P:myofibril assembly; C:striated muscle thick filament; P:mesoderm development; F:motor activity	>gb|EW769986.1| ST020021A20H09 Normalized and subtracted western corn rootworm female head cDNA library Diabrotica virgifera virgifera cDNA clone ST020021A20H09 5-, mRNA sequence	8e-11	>gb|ACPB01016902.1| Rhodnius prolixus R_prolixus-1.0_Cont124.36, whole genome shotgun	4e-41
Contig98	4	Tinf_4its_8_A3+/Tinf_4its_7_a10+/Tinf_4its_8_B7+/Tinf_4its_8_A4+/	TAGGATGGCCAGTTTACGACCGTTTAAGAGAAATTAGAAGAGCTGTGCTAATGAATAGGAGCCCCGAAGAATTAGATACTGACACTGAATTTGAACCATGAGAAGATATGACTATTGATACAAGGGCAAGACCAAGTATACCGTCGAATGATCATGGTGGAGTGGATGAATATCCTGATATTAGTGGCATTACCACAGCCAGGGAAGCTATGCGCAAAATGACTGAAGAAGATAAACAGAAGATCGCACAGCAAGTGGAATATTTCAGAACAGAAAAATTGAAATTTGATAGAGAGGTAGCCAAATGGGATGATACTGGAAATGATATTATTGTGTTGGCTAAACATATGTGCATGATAATGATGGAAATGACTGATTTCACGAGAGGACGTGGTCCAC…	702	>ref|XP_002070223.1| GK11940 [Drosophila willistoni]	1.16683e-106	actin binding	20	0.9135	--	no IPS match	--	12	C:zonula adherens; P:cytoskeletal anchoring at plasma membrane; P:establishment or maintenance of cell polarity; C:cell-substrate junction; C:catenin complex; F:cadherin binding; P:cell adhesion; P:oocyte localization during germarium-derived egg chamber formation; F:actin binding; C:actin cytoskeleton; F:structural molecule activity; C:spot adherens junction	>gb|GW545523.1| Ic600552262F1 Aphis gossypii cDNA Libraries Aphis gossypii cDNA, mRNA sequence	2e-58	>gb|ACPB01012193.1| Rhodnius prolixus R_prolixus-1.0_Cont78.57, whole genome shotgun	2e-58
Contig99	2	Tinf_4its_9_C3+/Tinf_4its_8_C5+/	AATACTGATTATTTAATGTTGGAATTATTAATCTACTACACTTGAAGAAATATTTCTTTCAGACTACTGTATATGGATTACATGAAAATTTTTGTCTGTGATGAATGGAATTAAGAGATTTCATTTGCTCGACAGACAGTATAAAGTCTAGGTCAATATTTGCTTTGATTCTTTCAGGGTTTACTGATTGAGGAATTACACCAAAACCAGTTTGAAGTGACCAACGTAACAGAACTGGGGCTGGCTGTACAGAAAGTTCTTTGGCGAATTTCTTAACTGTAGCATCAGCTAATACATACTTTATGCCATTTCCACCAAGTGAAGAGTACGCTTGCAGTAAGGTTCCTGACTCACTACAAATCTTATAAAAATCTTCTGGATGCCTATAATAAATGTGGT…	638	>ref|XP_001944716.1| PREDICTED: similar to aldo-keto reductase [Acyrthosiphon pisum]	7.87358e-45	aldo-keto reductase	20	0.617	--	no IPS match	--	0	--	***** No hits found *****		>gb|ACPB01021232.1| Rhodnius prolixus R_prolixus-1.0_Cont173.17, whole genome shotgun	1e-68
Contig100	14	Tinf_am_7_a4+/Tinf_am_7_c5+/Tinf_am_7_b1-/Tinf_am_7_h3+/Tinf_am_7_h5+/Tinf_am_7_d8+/Tinf_am_7_d11+/Tinf_am_7_c6+/Tinf_am_7_f6-/Tinf_am_7_e3-/Tinf_am_7_c10-/Tinf_am_7_g11-/Tinf_am_7_g7-/Tinf_am_7_f5-/	CCCTTTTTCCCACGTTTCCTGTATTTACCTCATATGCAGCACATCAAGAATGGGTCATTGATTGGAAGGGGTTACCTCCTGATCGACGGATCCTTGTAGCAAAGGGAACTTATTCGGATGATGACCTAAATGATGAAGTCCTGCCCTAGTTCCTTCCTTTTTACTTTGCTAAAAAAACAGTAATCTCGCTTGATGGTTTAGCGTCCTGGAATGACTGCAATGATTAAAGAAACACATTCTAAAATTTCTTAACTTTTATCCCGCTCACCCCTAATCATTGCGATCAACACTCCTGACTTGACGGGGTTATAGCACGTCCAAGCGGATGACAAATGTGGTCTACACTTTAACCCGTCCAATTTGACATTTACATGCCAAGGCAAACATAACGAGTTTTGT…	732	***** No hits found *****	--	--	--	--	--	no IPS match	--	--	--	***** No hits found *****		***** No hits found *****
Contig101	6	Tinf_am_7_f8+/Tinf_am_7_e8+/Tinf_am_7_a8+/Tinf_am_7_a9+/Tinf_am_7_b4+/Tinf_am_7_e5-/	TAGGGATTCGTATTACTATTCACTCGCCGTCGTTTTACAGGAAAATATGTGGGAAGATGGGTCCAAGAAGATGGAATAATAATGAGCCTTGCTACACTGTGATCCCTGCAAAGATCCATGCAATGAATAAAAAACGTGCTTAATTTGATGATAGTCTTGCAAAATTCCCCCCTCCCTCCCCAAATTTTTGAAAGATCTTCAAAAAACATTTTTTTGAATCATGCTGTGAAACTATCCGTGTTACTTACTGGAAACTTGAACAGCCCCAGCAGTATGATAAATTAATTCCAAAAATGCTCGCCAGAGAGTTCTCCCCGCCACTAACGCCGTACGTTTCTTATTGTTGTGACGTTTTTCCGTCACGATTTTCACGTATTTACAAGTAACCCAATAACGTGT…	679	***** No hits found *****	--	--	--	--	--	no IPS match	--	--	--	>gb|DN981032.1| SV6_33B07_SV6_33_057 SV6 Solanum chacoense cDNA, mRNA sequence	5e-06	***** No hits found *****
Contig102	2	Tinf_am_6_d1+/Tinf_am_6_d12+/	TGACAGAAAACGGTAAGCCCAGTTTGATCTTTCTGCGATATTTTGTTCTTGAGGTATCTTGTTAAGGCACACGCGCACACACAAACTATTCGCCATAAAATATTTATTTAAAAAAGTAATACAGATGTATTACGCAAAATTTCCCCCTAAGTGTAGTAGATACCTGAGATTGTCAAAGCCTTACAAGTAGGAAAGTGCTGAAAGCAAACAAGTTTCTAGGATGCTTAATATTACTTTGTATTTATGAATTTCTCTTGGCTAGAAACGTTATTTCCATATTGTAATAAATAAAACCTTTATAACGCTGTAAACAAAAATGTAAATCTAGACTTACATTGATGTCATTTTCCAGATCCAGAGAATCCACATATACGAAATATGGTTAATTTTTCATTAGTA…	746	***** No hits found *****	--	--	--	--	--	no IPS match	--	--	--	***** No hits found *****		>gb|ACPB01036936.1| Rhodnius prolixus R_prolixus-1.0_Cont474.51, whole genome shotgun	2e-70
Contig103	3	Tinf_am_3_b9+/Tinf_am_3_b5+/Tinf_am_3_a8+/	TCCAAAGCCGATACAAGAGGAGATAATGTCGGATTTAACGTGAAGAACGTTTCCGTCAAGGAGTTGCGTCGAGGATATGTTGCTGGTGATTCAAAGAATGCCCCACCTAAAGCTGCTGCCGATTTCACTGCTCAGGTAATCGTATTGAATCATCCTGGCCAAATAGCAAATGGTTATACTCCTGTATTGGATTGCCACACAGCACATATTGCGTGCAAGTTTGCTGAAATCAAGGAAAAGTGCGACCGTCGTACAGGTAAAACTACTGAAGAAAATCCAAAATCAATCAAGTCTGGTGATGCTGCAATCATCAACTTGGTGCCCACTAAGCCAATGTGTGTAGAATCATTCCAGGAATTCCCTTCTCTTGGTCGCTTTGCCGTTCGN	387	>ref|XP_966355.1| PREDICTED: similar to putative elongation factor 1-alpha isoform 1 alpha isoform 1 [Tribolium castaneum]	1.84862e-63	elongation factor 1 alpha	20	0.966	EC:3.6.5.1; EC:3.6.5.2; EC:3.6.5.3; EC:3.6.5.4	no IPS match	--	5	C:cytoplasm; F:translation elongation factor activity; F:GTP binding; P:translational elongation; F:GTPase activity	>gb|ES598487.1| TINL-P13_E05 Triatoma infestans salivary gland cDNA library TISGL-1 Triatoma infestans cDNA, mRNA sequence	0	>gb|ACPB01024694.1| Rhodnius prolixus R_prolixus-1.0_Cont222.5, whole genome shotgun	1e-39
Contig104	2	Tinf_am_7_a5+/Tinf_am_7_e4+/	TCTTGAAGAGTCGCCAACCTGATCCATCAACATGGCGCGCAATTCCTCGATCGGTTGCGTAACGACAATTCGCAGCGCGGCGAGAGCCTCGCCCTTATCGTCCAAGGCGAACAGGCTGGTCCGCCCGGATTTCTTCCCGAAGACGAAGATCGTTGTATTTGAGGCTGCCTGATAATCAGCGATCGTCGGGTCAGCAACAAAGATGGTCGTGGCAGGCGCGGGCAAATGAACCGTCTTGCCGAGCGAAGAGGAAAGGTTCAGCGTGCCGTCGATGCTATTGGAAGCGGCACGCGGCGCCCCTTGATCCTGCATGTTTTCGGCCGGGGCAGAAACTGGATATGCCAGAATGAGCGCACAGAGAAGGCGGCCCAAGTAAGGAGAAACAGTAGCAGGTCTCGG…	515	>ref|NP_106858.1| type II secretion system protein [Mesorhizobium loti MAFF303099]	1.0025e-49	type II secretion system protein	7	0.784286	--	no IPS match	--	2	C:membrane; P:protein secretion	***** No hits found *****		***** No hits found *****
Contig105	2	Tinf_am_6_a6+/Tinf_am_6_c7+/	TGACAGAAAACGGTAAGCCCAAAACAAACTAGACCACGTCTTAGTAAATTCCAAAGTTAAAAGACCTAAATACGGACTAATAAACGCACTAGGCACTGCCATATCCTGGAAATATGACGCCAATGATAAAAAATACTACGATCAGGTCATTAGAAAAATTGAAAAGAATGATTACCACATAGAACACGACATTCTACAACAGTTAACAGTTAACAAAAACTTAATTAATGAATTCAACAAAGACATTACTATTATTCGCGATAATAACGCTAAAATAAAGAAACTCTTAAATTACGACATTAGCAGCACCATTGAAATAAATCAACTATACACCACTCTTCACTCAGCCCTCACACTAATAATCAATAAAATAAACGACCTCGACGACTCGGTCGAATT…	449	***** No hits found *****	--	--	--	--	--	no IPS match	--	--	--	***** No hits found *****		>gb|ACPB01000188.1| Rhodnius prolixus R_prolixus-1.0_Cont0.188, whole genome shotgun	2e-14
Contig106	2	Tinf_am_7_f12+/Tinf_am_7_f11+/	GTGTTTGGGCCAAGGACCAAGAACGGTTGGGTAAGTTTTCCAGCTTCTTCCAGGCGGAAATACATAAGATGCGTTCAATTTAACCTTGAAAGGGTTATCGGAACCAGGAGATATTAATCCTTTCGATAGTCAGGCAGCCATTAGAGCACTGAACTCCATGTCATAAGCTCTTTAGTGGTTTGGGATACCTAGGTAAGCTTGAATGCGTAGGTGGGCAGATCAAAGTCAACCACTTTTGGGTGCCAGGGCATGTTGGTATTGAAGGGAATAAGAGGGCCAACGCTCTGGCAAGGAAAGGTGCTGCACCTCCACTTCTTGGGTCGCAACTTTGGTACTCCTTCCAGGACTGAGACAGGCAAACCCCACTTGGGGAATTATTATAACCCAGGAAACGTGGGA…	407	***** No hits found *****	--	--	--	--	EC:3.1.26.4	IPR002156; IPR012337	Ribonuclease H; Polynucleotidyl transferase, ribonuclease H fold	0	--	***** No hits found *****		***** No hits found *****
Contig107	2	Tinf_am_7_d4+/Tinf_am_7_g4+/	GACACACTAGGGCCCTTTTAAGACGCCCTATAGTGAGTCGTATTAAAATACACTGGCCGACGGATTACACTCTGGACCTTGCGTTCGTTTTCTTATTTCCTCCATAAAGCGATCATTGTAATCAACATCCAAGAATGCTTGTCTAAGACACGCAGTTAACTCGTCCCATGATGATATTCCACCTCTCTTGAACCTAAACCAAACCAATGCACCTCCACCGAACAGTTCACTAACCGATAGGAATAACTCTTCCTTCGTAATACCCCAAGCTACTCTTCTATCTCCTACTTCACCTAAGAATGATCCCAAAGTCTGCTCTTTGTCATCTCCTGAAAAAGAAATTCCCCACTTATGTAATCTCAGATCTCTCGTGATCCCTCTTCCTGCAGTAGTAGGGTT…	672	>gb|EFA13506.1| hypothetical protein TcasGA2_TC002101 [Tribolium castaneum]	2.2844e-16	gag protein	9	0.526667	--	no IPS match	--	0	--	>gb|BQ149932.1| NF052D08LF1F1062 Developing leaf Medicago truncatula cDNA clone NF052D08LF 5-, mRNA sequence	2e-08	***** No hits found *****
Contig108	2	Tinf_am_3_a7-/Tinf_4it_10_d7+/	NAGACTGCCCTTGAAGAAGAACAGAGAGCACGTGACGATGCCCGTGAACAATTGGGTATTGCTGAAAGGCGAGCTAATGCTCTCGGAAACGAACTTGAAGAATCTCGTACCCTTCTTGAGCAAGCTGACCGTGGCAGGCGACAGGCTGAACAAGAATTGGGAGATGCCCATGAACAAATCAACGAACTTGCTGCCCAAGCCACCAGCGCATCTGCTGCCAAACGTAAACTTGAAGGAGAGTTGCAAACACTTCATGCCGACCTCGATGAACTCCTCAACGAAGCTAAGAACTCCGAAGAGAAAGCCAAGAAGGCCATGGTGGACGCGGCTAGGTTAGCTGATGAACTTAGGGCAGAGCAAGACCACGCTCAAACTCAAGAGAAATTGCGCAAGGCCCTT…	507	>ref|XP_001952213.1| PREDICTED: similar to muscle myosin heavy chain isoform 2 isoform 2 [Acyrthosiphon pisum]	4.74778e-49	myosin heavy chain	20	0.9425	--	no IPS match	--	5	C:striated muscle thick filament; F:actin binding; P:striated muscle contraction; F:ATP binding; F:motor activity	>gb|GR909266.1| CFL_P4-094_B12 Bed bug salivary gland cDNA library Cilecsg1 Cimex lectularius cDNA, mRNA sequence	4e-74	>gb|ACPB01011302.1| Rhodnius prolixus R_prolixus-1.0_Cont70.36, whole genome shotgun	8e-94
Contig109	2	Tinf_am_6_c10+/Tinf_am_6_d5+/	TGACAGAAAACGGTAAGCCCACCACTTTCATTCCGGTTCATATTGGTCACAACAAATTTGGCAAAATGATCGTTACTGTGATGGTATGGTACTGATTTCATCTCGGATGATACAAAAGTAAATGTGCTAAATCGTTTTTTACTCTCACCCGATATGTCAACCTGCATAATTCCCAAATCACCTTCATCCGGCGCCAAACCTCGTCGGCATTCTTCTCGACAACCAACAAATACGCAGTCCACAGATACAATCCTTCGTCCGTCCTTACTGTTATCAATGTCAGTGCATGGAGGATTCTTTATTACACTTCTTACAACCCCAGTGAACGTTCTCATAGGAAGATAGCTTTTATCTTGAAGAGCTAGATCGTGATACACTTCACGCCATAGTTCTGACATC…	734	***** No hits found *****	--	--	--	--	--	no IPS match	--	--	--	***** No hits found *****		>gb|ACPB01033946.1| Rhodnius prolixus R_prolixus-1.0_Cont397.19, whole genome shotgun	4e-41
Contig110	5	Tinf_am_7_e6+/Tinf_am_6_d4+/Tinf_am_6_d11+/Tinf_am_6_e4+/Tinf_am_6_e12+/	TCCAATTCGCCCTATCGTGAGTCGTATTACAATTCACCGGCCGTCGTTTTACAGTTGAGGTGTAAGTGAGATCTTAATCTTGCTCGATTGTGACACTTGGCTCTCGGCCTCCTCGAGTTGCCTCAAGAGGTCGGAGTTCTCAATGGACAACTTCTGCTTAGCGGCATCGAAGTCGTTCAGAGTCCTGTTGGCCTCATCCAATTTGCCTTGTACCTCGTTCATTTGGTGTTGCAATTGTTTGGCGACCTTTTCGGTGGCGGCCTTTTCTCTGCACATTTGATCCAATGCACTGCGTGTATTGTTGAGGTCGTTGTTCGTATGATTACGGTCATATTCAGCCTTGGTCTTCAGTTTGTTGAGTTGACAGAAAACGGCCAGCCCATTTCGCTAACAGCGTCG…	1095	>ref|XP_001651219.1| myosin heavy chain, nonmuscle or smooth muscle [Aedes aegypti]	2.09501e-125	myosin heavy chain	20	0.9495	--	no IPS match	--	33	P:muscle thick filament assembly; P:striated muscle contraction; P:dorsal closure, amnioserosa morphology change; P:establishment of neuroblast polarity; C:unconventional myosin complex; P:myosin II filament assembly; P:ecdysone-mediated induction of salivary gland cell autophagic cell death; P:Malpighian tubule morphogenesis; P:dorsal closure, spreading of leading edge cells; P:sarcomere organiz…	>gb|DV437651.1| NAEA332TR Aedes aegypti infected with Dengue virus Pool library Aedes aegypti cDNA clone NAEA332, mRNA sequence	5e-32	>gb|ACPB01011302.1| Rhodnius prolixus R_prolixus-1.0_Cont70.36, whole genome shotgun	5e-97
Contig111	5	Tinf_am_6_a10+/Tinf_am_6_c5+/Tinf_am_6_b6+/Tinf_am_6_b5+/Tinf_am_6_b12-/	TACGCACGAAAGCGAAATTATTATATTTTTTTTTTTCTACGTTATTTTTCTTTTCTTTAAAGTTACAAAGTGAAGAATTAATAAAAGGAAATGAGGTTGGTTGCAAGATTGTTATATCTGGGCTTACCGTTTTCTGTCATTAGATTTGCAGTAATTTTTCCATATATTTATTCGTCGAAATATTTCGCCTCATTATCAGCGAAGAATGTCTCCGTTATTAAGACCAGTACCACCCTTGATGAACAAGGTTCAGACTGAAAAAGCTGCGGTAGGTTACAAAATGCAGTAGCTCAATTCTGTCTTGGACAGCAGTTATGCTAAGCGCAGTTGCGCTTGAAGATATATTAACTTTTTGAGGCCTTGTTAGGAAAAAACTCTTATGATATCCTTGATACTTAT…	420	***** No hits found *****	--	--	--	--	--	no IPS match	--	--	--	***** No hits found *****		***** No hits found *****
Contig112	10	Tinf_aii_1_d12+/Tinf_aii_1_i5+/Tinf_aii_1_d10+/Tinf_aii_1_h8+/Tinf_aii_1_f3-/Tinf_aii_1_b18+/Tinf_aii_1_d23+/Tinf_aii_1_e24+/Tinf_aii_1_b10+/Tinf_aii_1_a21+/	ACCTTTTCTTGCCTGCGTGGATCACCAGCTTGCTGGACGTTCAAGATGTTTATGTTGAGGTTGAGCAGCATGTTGAGGTGGAACTGCCTCAAAGTGTTTTTTTCCAGCTTCCGCAAAATGTTGAGCTGGTGGTGCCAAATGTTTTACTTTGTCTCCGCCAGCCAAAGAGCTTGCTGGACCTGCAAGATGCTTATGTTGAGGTGGAAGTGCTTCAAAGTGTTTTTTTCCAGGTTCCTCAAAATGTTGAGCTGGTCGTGCGAAATGTTTTACTTTGTCTCCGCCATCCAAAAAGTGTCTATGATCATCATCTGGCCCTGTATGTTGTGCTTCTATTGTGTATAGGAAGCACATTACGGCGATTGTTCCGACCAATAGGAGCTTCATTATTGATGTTAGGTG…	414	***** No hits found *****	--	--	--	--	--	no IPS match	--	--	--	***** No hits found *****		***** No hits found *****
Contig113	2	Tinf_aii_1_b16-/Tinf_aii_1_c10+/	NTAGGGTGGTTGCGGCCGAGGTGATTATAGGCACTTTTTGGATGGCGGAGACAAAGTAAAACATTTCTCACCACCAGCTTAACATTTTGAGGAACCTGGAAAAAAACACTTCCAGGCAGTTCCACCTCAACATAAACATCTTGCACGTCCAACAAGCCTCCCTTCGCATGGCGGAGACAAAGTAAAACATTTCGCACCACCAGCTCAACATTTTGAGGAACCTGGAAAAAAACACTTCGAGGCAGATCCACCTCAACATAAACATCTTACAGGTCCAGCAAGCTCTTTGGCTGGCGGAGACAAAGTAAAACATTTGGCACCACCAGCTCAACATTTTGCGGAAGCTGGAAAAAAACACTTTGAGGCAGTTCCACCTCAACATGCTGCTCAACCTCAACA…	452	***** No hits found *****	--	--	--	--	--	no IPS match	--	--	--	***** No hits found *****		***** No hits found *****
Contig114	6	Tinf_aii_1_h3+/Tinf_aii_1_i1-/Tinf_aii_1_b4-/Tinf_aii_1_h5+/Tinf_aii_1_e3+/Tinf_aii_1_a23+/	ACTTGGACTTCGCCATCTTTATATTTAAATTGAGCTACAGATTCCTTAGAGAAATCTGCAGTCTGGCCGTTCACCACAACTTTACCAACTATTTCTGAACCCCCAGTAGGTAGCACTTGAACGACGTCCTTTCCAAGCAAGATCAATAACTCCTTTTGATTTGCTGTGCCTTCACGGACCAATACGGTGAAATCATCATAGTCGTAATAAGTAGATTGGCCTGTATATCCAAATTCTGTCGTAGGAACTGAATGGACCAGAGCATGCCAGCATTTACCCACATTTACTGGATAAGTTCTGTTGTCGAAAGTAGTTGCTTGATGCTTATCGAATACGCATGTAGGGAAATGTTGTGCTCTGAAAAAATGTTGGCCAAAACGATCGTCGAAGTCGTATACA…	429	>dbj|BAG12118.1| vitellogenin [Lethocerus deyrollei]	9.34748e-23	vitellogenin-a1	12	0.518333	--	no IPS match	--	0	--	>gb|FD776328.1| NADH-aaa11e02.g1 Rhodnius_prolixus_EST_NADH_T.cruzi_Injected Rhodnius prolixus cDNA, mRNA sequence	8e-10	***** No hits found *****
Contig115	11	Tinf_aii_1_e23-/Tinf_aii_1_a3+/Tinf_aii_1_h20+/Tinf_aii_1_i13+/Tinf_aii_1_c13+/Tinf_aii_1_b9-/Tinf_aii_1_b14+/Tinf_aii_1_b8-/Tinf_aii_1_i6-/Tinf_aii_1_d17+/Tinf_aii_1_d5-/	NACCTTTTCTTGCCTGCGTGCATCACCAGCTATTTAATGATCACCAAACCTTGCTGGTGGAGGTGCAAGATGTTTATGTTGAGGTTGACCAGCATGTTGAGGTGGAACTGCCTCAAAGTGTTTTTTTCCAGGTCCCTCAAAATGTTGAGCTGGTGGTGCGAAATGTTTTACTTTGTCTCCGCCATGCGAAGGGAGGCTTGTTGGACGTGCAAGATGTTTATGTTGAGGTGGAACTGCCTGGAAGTGTTTTTTTCCAGGTTCCTCAAAATGTTGAGCTGGTGGTGAGAAATGTTTTACTTTGTCTCCGCCATCCAAAAAGTGCCTATGATCATCATCTGGCCCTGTATGTTGTGCTTCTATTGTGTATAGGAAGCACATTACGGCGATTGTTCCGACCAA…	440	***** No hits found *****	--	--	--	--	--	no IPS match	--	--	--	***** No hits found *****		***** No hits found *****
Contig116	2	Tinf_aii_1_b2+/Tinf_aii_1_c6-/	TAGCGTGGTCGCGGCCGACCTTTTAGTTTATGCTCTTCCCACCGGAGAAGTAAGGCTTTCATTCCCAGGAACTGCCCGGGCTTTTACTCCCGGTCTTGAAGCTTTCACTCCCGGTCTTGAAGTAGTCTACGATGGCACACGAGTCAAACTTCAAGCTAGCAATTACTACAGAGGTCGAGAAAGGGGCCGCGACCACCCTA	200	***** No hits found *****	--	--	--	--	--	no IPS match	--	--	--	>gb|FD776797.1| NADH-aaa01d09.b1 Rhodnius_prolixus_EST_NADH_T.cruzi_Injected Rhodnius prolixus cDNA similar to dbj|BAA86656.1| vitellogenin [Periplaneta americana], mRNA sequence	1e-06	***** No hits found *****
Contig117	2	Tinf_aii_1_h18+/Tinf_aii_1_d4+/	ACAAATCTGAAAACTCTTTGGAATTGACAAATTTCCCTTAAGAGTTCACCGATTTCAGCGCTCCTTCGATTTACATTATTGTCTTTAATAAAATAACATATTTACAACTTTATTAAAACTAAACAGAGTTTCCTGAGAGTTCTGTGCGCTAATCCTCTCATACTTTCTTCGAATTTCTTTTATATCGTCTGGCTCCTCGAAGGGAGCTTGCGAGACGGATGCAACGGCAATAGCAGCTGAGGCGGATGATGAAGAAAATGAATGTGACTGGATCCTCTGTAAAATCTGCGAATTTTCTTGCAAAATTTGAAGAAGAGCCAATTCTGAATCTCGTCGAGTATGCGACCTACTAGGGCTACCAGTGCTTTTTGAAAGGGACGGCAGTGGGGAACTTGAAGG…	508	***** No hits found *****	--	--	--	--	--	no IPS match	--	--	--	***** No hits found *****		>gb|ACPB01001016.1| Rhodnius prolixus R_prolixus-1.0_Cont3.226, whole genome shotgun	1e-125
Contig118	3	Tinf_aii_1_b22-/Tinf_aii_1_e10+/Tinf_aii_1_a4+/	NACGCGGTTTGTGCGGCACTTTCGATGGAGAATATGTAACAGATTTCACTACGCCAAGGAACTGTGTATTCAAGAATCCGTCAGAATTTGCTGCAAGTTACGCAGTTGTAGATGAAACTTGTCAAGGACCAGCTAAAGAGTTGCATCAACGAGTTCTTAACCTTCCATGTTATAAACAAACTGTN	185	>dbj|BAA88077.1| vitellogenin-3 [Plautia stali]	1.93339e-15	vitellogenin	6	0.696667	--	no IPS match	--	0	--	***** No hits found *****		>gb|ACPB01027470.1| Rhodnius prolixus R_prolixus-1.0_Cont266.2, whole genome shotgun	2e-18
Contig119	2	Tinf_aii_1_i16-/Tinf_aii_1_e22+/	NACGAATAATAATAATAATAAAATTGTCAGAAGGACTAGACATTCTTTGAGAAACTTAAATGAACCAATTGCATTACAATTACAATTAGATCCAACTGATACATTTTTCTCATTGATGTCGGCAACAGTGAAGAATTTCTCAAACGCTGATCAACATAATGTTAGAAGTTCCGTATTCTCGTTGATCAATGAAATTGAAGGAAAAAATTTGAAATTACCATCACCACCAGTTGAGAATTGTAAAATGTGCACAGATAAGGAACCAATTAGCAAACCAAACACTGCGCCATCTGTAGAGACTGTAGCGCTCTCAACGAGAGATCACAAAGCTACCACAATGTAATGTACCTGCCCGN	356	***** No hits found *****	--	--	--	--	--	no IPS match	--	--	--	***** No hits found *****		>gb|ACPB01029866.1| Rhodnius prolixus R_prolixus-1.0_Cont311.11, whole genome shotgun	2e-25
Tinf_4it_10_a5			AAAACTGAAGCAGAACAACAACCAGAGCAAAAACCACAGGAAGAACAAAAGAAAGTAGAATCTCATGCCGTTGAACCAGAAACTGAGAAAAAGGAAGCCGAAGAAAAGAAAAAGGAAACTGTGGTGAAAAAACAGGACGAAAGAAATAGGAGAGAAGCGGCTAGTAAGGATAAGAATGAGGAGAAAAAACCAACTGAGATAAAGAAGGATGAACTGAAGAAGGAAAAAGAAGAGAAGAAGAAAGCTGGTGAAGTTGCTGAAAAGGACAAAGAACAAGCAGATTCGACGGCCGCCTCAGCCGGTGTACCACAGGCGAACAAAGTAGAGAAACACTGATGTTCATTATAGTC	350	***** No hits found *****	--	--	--	--	--	no IPS match	--	--	--	***** No hits found *****		***** No hits found *****
Tinf_4it_10_b22			AAAAAAAAAAAAATTATTTTAAAAATATTATATTCCTATAAATGTTATATTTTGTTCAGAGAGTAAAACATTTGTTTCTATATAATAAAGTATTGAAGATAAAATGTATTTGTAACTTAAATAATAAATAAAGTTATTATTTATGCTTCTCC	152	***** No hits found *****	--	--	--	--	--	no IPS match	--	--	--	***** No hits found *****		***** No hits found *****
Tinf_4it_10_c11			TGGTGATGATTTATTAATCACCGGCGGTGTGGACCGTTATGGCGTACAAGGACCTCCCGGACCACCAGGGGTTTGTTCTTGTAATATGAGTCAACTTCTTGCCACATTTGTTATGCCAGATCTTATTCCAGGACCTCCAGGTGAACCTGGCCGAGATGGTAAAGCAGGACCACCGGGACCTGCGGGTCCAAGTGGTATGCCTGGTGAAAGAGGTGTAGCAGGACCTAAAGGTGACAAAGGTGACAGAGGAGATGTAGGTCCTAAAGGACCAGAAGGGCTTCAAGGAAAAAAAGGAGAGCCGGGCATTAACGGGTCTCCTGGGATTCCTGGCGTACCAGGTCCACCAGGACCTCCTGGATCTTCGGAGTTTTCTAATTTTGATGAAGCGATCATGGGTTC…	755	>ref|XP_002427476.1| collagen alpha chain, type IV, putative [Pediculus humanus corporis]	3.86183e-37	collagen alpha type II chain	20	0.5245	--	IPR008160; PTHR10499 (PANTHER), PTHR10499:SF114 (PANTHER)	Collagen triple helix repeat; unintegrated COLLAGEN ALPHA CHAIN, COLLAGEN ALPHA CHAIN, TYPE IV	0	--	***** No hits found *****		>gb|ACPB01023669.1| Rhodnius prolixus R_prolixus-1.0_Cont206.38, whole genome shotgun	3e-39
Tinf_4it_10_c13			CACAGATGACGTAAAATGTGCGTTAAAGATTAAGACGATACACGGGTTTAATGCCTGGTACGGCTGGAAGAACAAGTGCAAGAATAAGCCATTACCTTCGGTTAACAATTGTTTTTAATTAATTTAATTTTCTAATTATTATTTAACAAAAAGTTATTCATTTTTATTTTTTAAATAATAAAATGTATAAATG	193	***** No hits found *****	--	--	--	--	--	IPR001916; PTHR11407 (PANTHER), PTHR11407:SF4 (PANTHER), SSF53955 (SUPERFAMILY)	Glycoside hydrolase, family 22; unintegrated: LYSOZYME C, UNCHARACTERIZED, Lysozyme-like	0	--	***** No hits found *****		***** No hits found *****
Tinf_4it_10_c14			GAAATGTGCAATAATAAACAAAATTCCAACAGTGTCCATTCTAATATCTAGAAGAAGAAAGCTGGAGCCTCTGTAGAGATGTCCGAAAGGAAAAAAAGAGTTACTGAAAATAGCTCCAAAACTGCCATTTGATATAGATCTGTATCATTGGGAAGATGATAAGCTTCCTACACCAACAATGTTACCGTAATATATCCATTTGTATTGGCTAATAATATTGCTATTTCTTTGGTTGTATGAATAGCTTCTTTAATGATTGTTCTCATAATTACTAGTTAATCTAGTAGTTATATAAGTTAACTGCAAAAAGTTGGGGGTTAACCTGAAATGTTATTCCGATTTTTTGTGTGCATATTATCAATTACTTAGTATAAACAGAAACAACATCCGTTTTATTCC…	498	***** No hits found *****	--	--	--	--	--	no IPS match	--	--	--	***** No hits found *****		>gb|ACPB01002463.1| Rhodnius prolixus R_prolixus-1.0_Cont12.28, whole genome shotgun	5e-21
Tinf_4it_10_c3			CATACATACATAAACAATACATTTTGTTTTAAACCCTAAGTATCTTTAATTAATTCCTTAATATAATGCTATTATATTACAGTACATAAAATGTTATCCATTAATTCTGAAACACTTATTTCTCTTAATATTATCAATATTCTATTGAATTAATGCTTTAACAATTGTTTGCTGGCCTTTTCAAATTTCTGGCATAATTGTTTTTCCTTTTAAGTTTTTACAAGTTGTCTATTACGGGGAGTACATATTTATTTGTTTATACATAAACAAACAAAAAATGCTAGTTATAAACATTTATCACAATAAAGTCACTGGTTGCT	320	***** No hits found *****	--	--	--	--	--	no IPS match	--	--	--	***** No hits found *****		***** No hits found *****
Tinf_4it_10_d11			AAATAAAAAAAAACTATTTGGTATATATGTGAACGAATTTTCATTACAATGAAAGCGATTGTTTTTATATTTTAAAAAGTGGGTAATGATTTTTAAGCTATTAAAAAAAAAAAAAAGAGATGTGTATTATATTATAAATCGTAATAAAGATGAAATAGCTTGACTCG	167	***** No hits found *****	--	--	--	--	--	no IPS match	--	--	--	>gb|ES598036.1| TINM-P12_C01 Triatoma infestans salivary gland cDNA library TISGL-1 Triatoma infestans cDNA, mRNA sequence	7e-45	***** No hits found *****
Tinf_4it_10_d16			ACTTACGCATATTTGACACCTGATTTGTGGCGCGATGTACCATTGACTAAGCCACCTTACAGCGAGTTTGCAGATCATCTTGCCAAGAACCACAACCCAAATATTGTTTCACAATCAAGAAGCGATTAAATAAACTTTGCTAGGAACTTTTATATAAGTTCCTCTTTATGATTATTTTTATGT	183	***** No hits found *****	--	--	--	--	--	no IPS match	--	--	--	>gb|ES597872.1| TINM-P10_D04 Triatoma infestans salivary gland cDNA library TISGL-1 Triatoma infestans cDNA, mRNA sequence	4e-96	>gb|ACPB01048318.1| Rhodnius prolixus R_prolixus-1.0_Cont1183.5, whole genome shotgun	3e-29
Tinf_4it_10_d8			CATAATCTAAGATTTAAGAAAGATCTTCATGTATATTACAAAAGGCCGTGAACTATAAGGAACTGGTTTGTATGATTTAACTTTTCTGTTAGCACGCAATCACTTGTATGTAAGAATTTCCTATTAAGTCTAATAATAATTAGTTAAAAAAAAAATCTGTCTCAAATAAAACTACTTTACAAG	183	***** No hits found *****	--	--	--	--	--	no IPS match	--	--	--	***** No hits found *****		***** No hits found *****
Tinf_4it_10_d9			GGATCAAATATTAAAATAAAATCAATTGATATTATTCTCAGTTATTCGTTTTTTTTTGGAAATTTAAAGAAAAAAAAAAGAGGAACGAAATTGTACCAAATTGTTGAAGAGAATTGATTAAAAGAAAATCTATTCTCACTTAAAACAAGAGAGAATAGAAGCTATGCTATTTATTTTATGTAACTCTGTAATGTTAAGGCATGAATAAAAAATGAAATAATTACC	225	***** No hits found *****	--	--	--	--	--	no IPS match	--	--	--	***** No hits found *****		>gb|ACPB01041070.1| Rhodnius prolixus R_prolixus-1.0_Cont606.6, whole genome shotgun	2e-18
Tinf_4it_10_e23			GCACACCAGCCAATGATGTACAAATTAACGGCAATAATATTCGGTGAGCCTAATTTCACAATCAATAGCAGTACCTTTGAAAGAAGAATGCCGATATATTAAAACTACACATCAATTCGATCCAGTGAAGTATTTTGGTAAAACCTGGTATGTAACCTATGCACTGTATGCAGGTGTAAAATTAACCCCTGACGATGTGGCCTGTATGAAAACTGAATATAATTTACTAACCAATGGTATAGTAAGAGAACTAGATACAACTTACATTCCAAAAAATGCGACCTTTCTACACAGTGAAAATTACATAAATCTTGCAGATTTCAGTGATGGAACTGCTGCATATGTTTCAGTGGCCAGACCTATTGACAAAGATGGACGTCCTCTTGTGAAGGAATTCTA…	497	>dbj|BAI53112.1| unnamed protein product [Triatoma dimidiata]	7.32001e-44	unnamed protein product	1	0.75	--	no IPS match	--	0	--	>gb|EC916298.1| B05_ADRIANA_ENTOMOLOGIA_P5_241104_R01_CMR_3.12_EVEN_SPACING_406 Adult Triatoma brasiliensis salivary gland library TBSGBH-1 Triatoma brasiliensis cDNA, mRNA sequence	2e-07	***** No hits found *****
Tinf_4it_5_a24			GCACTCCAGTTGGTAAATGTTCATCGGCTAACCTCTATTAATAAATGTTCATCTATGTATATTAAATTTAATAAATTCCTTAAGTTTGGAGTCAACTCTGTAATTGGCTCCTCACATAAGTTAGAATTTCAAAAACAATTGATAAAAC	148	***** No hits found *****	--	--	--	--	--	no IPS match	--	--	--	***** No hits found *****		***** No hits found *****
Tinf_4it_5_a8			ATGTTGAAAATGAAGTGAGAAGTTTAAATACAGAAGTTTCTCTTTTATTGGGACGGGCAAAAGCTGCTGAAAAAGAAATGTCGCAGATCAAATCTTGCTTGTCTAAAAAAGAAAGCGATTTAGTAAATATTGAAAAAGAATTAAATGCTGTAAAACATCGTTTGTTGAAATGTGAAGAAGAAAACAGTGAACTTTTATCAGAAAACCAAAGATTGT	216	***** No hits found *****	--	--	--	--	--	no IPS match	--	--	--	***** No hits found *****		>gb|ACPB01031623.1| Rhodnius prolixus R_prolixus-1.0_Cont346.4, whole genome shotgun	3e-20
Tinf_4it_6_a12			TCCTCACGTGGTGGCTACAGTAGTACCGACTGGAGATGCTGCAACGTTGGTTGCTGGAGAATATGATGTTGATTATTAATTTTTTATTATTGATTGATGTTATTATATAATAAATAATTTCTTCAGATGATGAT	134	***** No hits found *****	--	--	--	--	--	no IPS match	--	--	--	***** No hits found *****		***** No hits found *****
Tinf_4it_6_a16			GAAGCGTAAGCTTGCACAAGCCAATTCAACAACACCCTTAACAAAGGAAAGAAAGCAAAGGTAGATGAGAAGTAAAATCCAACAATGCTAAATTAATTTTAGACTGACAAGTGATGGTAAACGACGACTCAATCCCTGATTGGTCCTCACCTACATTACTATCATTTGGAAAAAAAAAAATCATTTACCACTATAACTCCCTTTAAAAAAAGTCGTACCTTTTATTTTTTTTTTCTTTTTCTTCTTTTTTAATTCACAATTACTATTTCAGTTACTTTTTGTCCATTTATATAATATGTTTGCTGGATACTTTTTAAATTGTACTTTTTTTTTTTGTTCATTTTTTTTTTATAATGTTATGTATTTCTAAAAAGGAAAATTTATCTGTATTTTTGTAAT…	509	***** No hits found *****	--	--	--	--	--	no IPS match	--	--	--	>gb|EX473025.1| NADI-aaa24d12.b1 Rhodnius_prolixus_EST_NADI_5th_instar_CNS Rhodnius prolixus cDNA 3-, mRNA sequence	5e-33	>gb|ACPB01014828.1| Rhodnius prolixus R_prolixus-1.0_Cont103.85, whole genome shotgun	2e-29
Tinf_4it_6_b24			GAGGAATGCTAAAGGTGAATGATCGTTATCATATTGCTGCTGCCTGGGATATTCTGCAGAGAAGTTGATATTCACTTGCTGTTAATTTAGGTATTCAATTTGCCACTATCGTTTCAATGGAAGAGCATCCCACGAACTTAATACCGGAGTTATGTAAACAGTTTTACAATCTTGGCTGGGTTACTGGAACAGGCGGAGGAATTAGCATCAAAGATGGAAATAAGATTTATATCGCACCATCTGGTGTTCAAAAAGAAAGAATTCGTAAAGAGGATCTTTTTGTTCAAGATATTGATGGAAATGATATAGAAGTACCTGCTC	321	>ref|XP_968781.1| PREDICTED: similar to MGC107831 protein [Tribolium castaneum]	3.83541e-24	apaf1 interacting protein	20	0.8845	--	no IPS match	--	3	P:apoptosis; C:cytoplasm; F:zinc ion binding	>gb|DV430139.1| NADDG86TR Aedes aegypti infected with Dengue virus Pool library Aedes aegypti cDNA clone NADDG86, mRNA sequence	2e-06	>gb|ACPB01006431.1| Rhodnius prolixus R_prolixus-1.0_Cont33.20, whole genome shotgun	3e-21
Tinf_4it_6_c1			GGTCTTTGAAAATTTATACAATTCTCCATTATGCATTCAGTCGTTTGAATATCCAGGGACCTCACGGAGACTAGAGGACACTGCTGGTGCCAAATATCTGTATTTTCAGTGGCTATGAATGAAAAGCTC	129	***** No hits found *****	--	--	--	--	--	no IPS match	--	--	--	***** No hits found *****		>gb|AADN02004949.1| Gallus gallus chromosome 1 bld2_Cont3.697, whole genome shotgun	2e-57
Tinf_4it_6_c13			ATTGTAAATTAGTGTTTTGATGGACTTTTGTTCTTTAAATAACGGTGAATATTGTTTTTTTTTTACCTCTTTAAAAGTACAAAAGTTTTTTATTCTCTCCATATTCAGTTTGTTGTTTAATTTTGAATTTCTACACTGATTAAAAAAATATATAAATTGTAATATTTAATG	171	***** No hits found *****	--	--	--	--	--	no IPS match	--	--	--	***** No hits found *****		***** No hits found *****
Tinf_4it_6_d20			GAACGGGTTGTTACGTTAAGAAAGTCTCTATTGGTACACACTTTGCGTGTAGCTTTAGAAAAGATAAATCTTAAGTTTATCGATACATCTTCCAAATTTGGCCATGGCCGATTCCAGACACCTGCAGATAAATCTGCTTTCATGGGTCCTCTCAAAAAGGATAGGCTGAAGGAGGAAGCTGCGGTAGCTTAAGTAAATTTGTGAAATAATTTTTTGTAACAAATAAAAAATTATTACCTT	240	>ref|XP_971875.2| PREDICTED: similar to ribosomal protein L3e [Tribolium castaneum]	1.59228e-22	ribosomal protein l3	20	0.929	EC:3.6.5.3	no IPS match	--	3	C:ribosome; F:structural constituent of ribosome; P:translation	>gb|EX472520.1| NADI-aaa04h10.b1 Rhodnius_prolixus_EST_NADI_5th_instar_CNS Rhodnius prolixus cDNA 3- similar to gb|AAL62468.1| ribosomal protein L3 [Spodoptera frugiperda], mRNA sequence	4e-41	>gb|ACPB01057348.1| Rhodnius prolixus R_prolixus-1.0_Cont3431.3, whole genome shotgun	1e-38
Tinf_4it_6_f13			AAGAGGTAGTTGTTCATGCACGGGTGTGTGAAGAGACAAAACTAGTAGAGTTTGCATTTTTTTAAATAATTTCCTGCAACTTTCTTCCCTTTATTAAAGTTTTTCCTTTAAACCTGTAAACTATGTAAATATATGCATTACAATAAAAAAATCCAAACAATTTTTAAAAATC	172	***** No hits found *****	--	--	--	--	--	no IPS match	--	--	--	***** No hits found *****		***** No hits found *****
Tinf_4it_6_g17			GCAAACTGTAGCCAAGAACAAAACAAAACGATAGCTTTAGGAACCTCAAAGCTGAACTATTTACATCCTCGGATATCAGTAGCGTGGTGCAAGAAGTACAATGTACCCATTGACAAGATCTATAATAAGACACAACGTGATAAATTTAGATGGGCTATTGATATGGCTGGACCAGATTATGTGTTTTAAATAAAATAATCG	201	>ref|XP_002428645.1| DNA topoisomerase, putative [Pediculus humanus corporis]	1.18463e-25	dna topoisomerase type i	20	0.916	EC:5.99.1.2; EC:5.99.1.3	IPR011010; PTHR10290 (PANTHER)	DNA breaking-rejoining enzyme, catalytic core; unintegrated: DNA TOPOISOMERASE TYPE I	5	F:DNA topoisomerase type I activity; F:DNA topoisomerase (ATP-hydrolyzing) activity; P:DNA unwinding during replication; C:chromosome; P:DNA topological change	>gb|GO300050.1| AGSB394.fwd AGSB Teleopsis dalmanni Late larval eye-antennal disc EST library Teleopsis dalmanni cDNA clone AGSB394 5-, mRNA sequence	6e-12	>gb|ACPB01047653.1| Rhodnius prolixus R_prolixus-1.0_Cont1075.3, whole genome shotgun	5e-22
Tinf_4it_6_g19			TGCACAGAGTTTGTCTCCTTATATAGTCTTTATTGTCTTTCTCTTCTTAGTTATTCTTAAGAGATATTTAAGTGAAAATAATAGTAATAATAATAAACTCTTATTTGAACCACTG	115	***** No hits found *****	--	--	--	--	--	no IPS match	--	--	--	>gb|EX621823.1| 255417174 Pea aphid whole body normalized full length cDNA library Acyrthosiphon pisum cDNA clone 38K17 5-, mRNA sequence	0.0007	***** No hits found *****
Tinf_4it_6_g2			GATGTTGACGACTGCACAAAATACTTCAGATGTCATAAAGAAATGTTACCTACGGGTGCACTAGGAAAATGGAATGCAGTTATGATGAGAGATCATCTGGAATGTCCAGTGAATACAGCATTCGATCCTAAACAATTCATTTGTGTAGATATTAAAAATACTAAATGCGAACCAAAGCCGAAGTATTAATAATTTTTGTTTGTTTGTTTAATTTGAAATAAATTCATATAATAAATAAGTCATTAATTCTTTATGTAATAAATATTTCCTTTATCTTATAATAAATATTTAAATAAATTTTG	302	***** No hits found *****	--	--	--	--	--	no IPS match	--	--	--	***** No hits found *****		***** No hits found *****
Tinf_4it_6_g20			CAGGATGATGATGATGATTAATGATCTTTAAAAAAAATAAACGTTATAGAATCTAACTTATTTTTGCATATGAAGCGGAGGCACGAATCCGGCATGCTACCCTTAGATTTTCTTTTCCTAAAAGACTCTACAGCCCGGTAATGGCAATTGTTGTCTCTAGCTAGAGAACACTGCTTGGAAGCCGGCGTGCATTGAGAAGGCTCCAGAGGGCACAATGGTCTTTCAGATCGTAGTGCATATCCCCTTAAAAAAAAGAAGTAAAAAACAACCATAGATCCACTGAAGACGGTTGAAATTCCCCAGCCAAAAGTTCTGGATAAAAAATAACCATGGACTGTAATTCC	344	***** No hits found *****	--	--	--	--	--	no IPS match	--	--	--	***** No hits found *****		***** No hits found *****
Tinf_4it_6_g23			GTTAAAAAAATTAATAAAAACAAAAAATAATTTTCTAAATCCATATGGTTGTCCCGAAAAAAATATTTCAATTATTTTTGTGAATTACCGAATTTTTCAGATTTTTGTGCTGGTAGAC	118	***** No hits found *****	--	--	--	--	--	no IPS match	--	--	--	***** No hits found *****		***** No hits found *****
Tinf_4it_6_g24			GTATTGTCGTGATTTATCCGTTTGGTCTGGACTTCCGCCCTGTGGGAAGCAGGTGCTTCCAACAACTAAACCCTCTCAAGCTACAAAGTTCATCAGCCTTTTTCCATTATTATTTTTAAGAGATCATGTTAACTCAGAGGCCATTGGTACCTGACGTCTCTTCAGTGGCACATTCATTAATTTGTCTCGATTCAACTTTAATTCTCCGAACTGACAAGTTTTTTGACAGTTCTTTAATAGCCACTTCTGAAGTTACAATTTAGTACGCCTCCAGGAGTGAATTACTTTTAGACATACACTTATTATAAAGGTAGCAGAACCATACTTAGCTCCGATGTGCAACTTCAGAATAAAGTTTAACATTGCAAATGAGAATTCTCCCTTTGTATTTCTTAAATG…	697	***** No hits found *****	--	--	--	--	--	no IPS match	--	--	--	***** No hits found *****		***** No hits found *****
Tinf_4it_6_g9			GGAACAGTGACCAACTTACGTGATCCTTATTTAGAAATATCTTGGCTTGGTTTTGGCTGTTATTGCTGCTTGGAGCTGCATTCCAATTCGCTCGTTCTTATCCTGATGTTGAATATGAAGATGAAGCTAGAGTTTCTATTCCTCGCCCGATGCTTCCGGGTGAAAAAGAATATAAGATTTTACCTGGAGTAATAATGCGCGATGTTGGTGAAATAGTAGTACCGAGTGGAGATGCAACAAAGTTGGCTGCTGGAGAATTTGAAATTGATTAAAAATTTTATATCGATGATTGATATTATCAAGTAATAAATAAATTCAACCGACC	325	>gb|ABR27839.1| short trialysin 5 [Triatoma infestans]	3.23364e-23	short trialysin 5	2	0.935	--	no IPS match	--	0	--	>gb|ES598112.1| TINM-P6_A10 Triatoma infestans salivary gland cDNA library TISGL-1 Triatoma infestans cDNA, mRNA sequence	1e-153	***** No hits found *****
Tinf_4it_6_h19			CACTAGAAGCCGCCATAATTTTATTTCCACTGAATTCCCCCTTTACAAATTTGATATTTCCCTCAGAATCAGGTCCCCTTTCTAGTGTTGGAATCATCTGCTACTGGTTAAAAAGATTTTCTAATTTGAACATAAAAGAGACGAAAAGATATCAGAAAGTGTTTTGTTATATCTACAGGTTTCCCCGCTCCTTTATTGATCTTGTTAGCTTAGATATTCTTTTGAGCAAATTGATATGCCGGACCTATGTTTG	253	***** No hits found *****	--	--	--	--	--	no IPS match	--	--	--	***** No hits found *****		***** No hits found *****
Tinf_4it_6_h2			GCTAGTTCTGTGCTCTCATCAAACAAGCCAATATGTCATTCCATAAGGCTATCCGTGCAAAGATCGCGGGCAAACGTAATCCTTAACAGGAAAAGGAAGCTCAAGAATGGATAGAGACTATACTTGGTGAGAAATTCCCACCAGCCATTTTATTTGAAGATCACCTTAAAGATGGTCAAGTACTGTGCCAACTGATGAACAAACTTAAACCAGGATCATGTCCCAAAATCAATTCATCCGGTGGACAATTCAAGATGATGGAAAATATCAATTCGTTCCTGAAGGCCTTGACAGACTATGGAGTTGCCGACGTTGATCTCTTCCAGACCGTTGATCTTTGGGAGAAGAAGGACATAGCACAAGTCACCACTACACTGTTCGCTCTCGGCAGATCTACCT…	630	>gb|ABR27860.1| calponin [Triatoma infestans]	3.74865e-100	muscle protein 20-like protein	20	0.8855	--	no IPS match	--	6	P:regulation of cell shape; F:actin binding; P:muscle organ development; P:cell adhesion; F:calcium ion binding; C:contractile fiber	>gb|ES597601.1| TINL-P3_B10 Triatoma infestans salivary gland cDNA library TISGL-1 Triatoma infestans cDNA, mRNA sequence	0	>gb|ACPB01008516.1| Rhodnius prolixus R_prolixus-1.0_Cont48.32, whole genome shotgun	3e-32
Tinf_4it_6_h7			AGATGGTGAAGTAATATATAAGGATTGGGTTTTTATAAATCATACATTCAAAAGGTTTGAAGGACTAACCCAACGGGGTACACCTACCAAAAAATAAACTCGCCCTCTTCTTTTGTTTCTTATTTAATTTAATTTTTATTTGTATTATTTAAAAAAAATAATAATAAAAATTATAATTTTGCTCTGTCTCTCTTTCTCTCTCACAACACACACATAAAATAAACACGATATACTCTCTCTATTTCTTCCCTAAAAATGTATTTATGTTTTTACTTTTTAAAATATTTTTTATGTATATTCGTGTAAAGTAAAACAAATAAATAAAGTAGGAATAAATAATGTTATTGACTTGATATGTTTTGTGTACGCTTAATTC	376	***** No hits found *****	--	--	--	--	--	no IPS match	--	--	--	***** No hits found *****		>gb|ACPB01017576.1| Rhodnius prolixus R_prolixus-1.0_Cont132.50, whole genome shotgun	7e-29
Tinf_4it_6_i13			ATTCTTCAGGTGTGTCAATAAAATGTGTAAATATGATGTTCGTTTCTTTGTTCGCCGTGATAAAATTGTTTTTTATTTTTTTAAAAAACGTTTTTAAAGAGCATTCATGTTAAGAAATCGAGTGTTTAGGATTATGTACGCAAATACAATGCTTAAAACAGTGGAAACTTAATTTTTTCTAAACATGATTGTGTAATATTGTATTGAATACGAGAAAGTAGAAAAAATTGTGAATTTTTATTGTAAATTTGGTAATTAAGATGGAAATAAATTCTATAAAT	281	***** No hits found *****	--	--	--	--	--	no IPS match	--	--	--	***** No hits found *****		***** No hits found *****
Tinf_4it_6_i15			GTCTTTTTATTTATCTAAGATGTATTATGAGGTAATGGATGCTGGTTGGGGTGAATATGTTGTTTCTAGCTCTCCCCTGCTTTTTACTTCTTCATTGAGAAAGTTAATGAATTATTATCAGTTTAATAACGTTAAGATTTATATGATAGTTTTTGTATTGATTTTTATTTTTTCTTTAATTT	182	***** No hits found *****	--	--	--	--	--	no IPS match	--	--	--	***** No hits found *****		***** No hits found *****
Tinf_4it_6_i16			AAATTGTAAGTTAAAAACAATGGGGGAAAACTAAAGATTTTCCTGGTACAATGGTTCAGATGGAGCAGCCACTTTTAGTACAGCGGGAAGTGATTTTAGTTGATCCTTCTGATCTCCAAGGTACTAACATTGAGTGGCGCTATACTGAAGAAGGCGAGAAAGTGAGAGTTTCCCCTCGGACTGGTCGAATTATTCCAGTCCCTGTTCAGGCTGAGGAAACATTTGACTATAAAACTAGAGCTACATATAAGGAATCTCCTAAAGATACCACTGAAGAAGATCTAAAAGCTATTACATTTTCACCTAAATTGTGTACATTCGAAATGGATATAATGGAATCGATGGGGATAAAGGAGGATAGAATTCCTGCAAAGACTTTTTGGTATTGATGTTTTAGAT…	560	>ref|XP_974948.1| PREDICTED: similar to AGAP008405-PA [Tribolium castaneum]	9.87058e-42	mitochondrial ribosomal protein l24	20	0.7535	EC:3.6.5.3	no IPS match	--	2	C:mitochondrial large ribosomal subunit; P:translation	>gb|FG542873.1| NADI-aaa56f06.b1 Rhodnius_prolixus_EST_NADI_5th_instar_CNS Rhodnius prolixus cDNA 3- similar to gb|AAF52176.1| CG8849-PA [Drosophila melanogaster] gb|AAM11352.1| LD05344p [Drosophila melanogaster], mRNA sequence	1e-27	>gb|ACPB01021938.1| Rhodnius prolixus R_prolixus-1.0_Cont183.23, whole genome shotgun	2e-94
Tinf_4it_6_i21			ACTCTTCCGCACCACTTGTTAGTCACGCTACTTACTCTACCTCCTGCGGAACCTTCCACTATTAAATAATTATAATTTAGGAACTTAGTTGAGTGTACAATCTGTGTGTGTGTGTGTTTTTTTTTAAATGTTTTTGTGTCAACAATAAGGCAATGTTTACAAGTACCTGTTTTTGAGGTAAAAAAAAAAATAAATAAATTATTTGTTTC	209	***** No hits found *****	--	--	--	--	--	no IPS match	--	--	--	***** No hits found *****		***** No hits found *****
Tinf_4it_6_j18			GGCCCCAGAGGGATGACCACATGGGCGGTCTGTTTAAATTTGATACAAGCTCTATGACTAAAGTCCATAAAACTACAAAGTAAAATTTTACTAGTGGTCACTG	103	***** No hits found *****	--	--	--	--	--	no IPS match	--	--	--	***** No hits found *****		>gb|AADN02016346.1| Gallus gallus chromosome 4 bld2_Cont14.309, whole genome shotgun	2e-29
Tinf_4it_6_j19			AGAGGTTATGAATTAATTAAGAAATTAACAGAGTGATTGATTTCACTAATGCCGCCAAAGGGAAAAACACCCGCGCCTAGTAAGAAGGTAGAAACGAAAAAAAAGGAAAAAGTTATAGAGGATAAAACTTTTGGAT	136	***** No hits found *****	--	--	--	--	--	no IPS match	--	--	--	>gb|FG545509.1| NADI-aaa53f03.g1 Rhodnius_prolixus_EST_NADI_5th_instar_CNS Rhodnius prolixus cDNA 5- similar to ref|NP_610401.1| CG8635-PA [Drosophila melanogaster] gb|AAF59063.1| CG8635-PA [Drosophila melanogaster] gb|AAL28493.1| GM08440p [Drosophila mel	0.0002	***** No hits found *****
Tinf_4it_6_j21			CATCAACAGGCTCTTAAAAGTTAGTTTATTTTATTTTTTGTATTTTATGTATAGTAAGTAATCAATGTTTTCATCTGTACATGATTTTAATTTTCAGTCGTTGGAAAAGAAAAGAATTTATTTTGTTCTTAAATAAAATCTCTATAAAAGAGTTTGGTAGACAAAGCTACAAAAGCAATTTGGAAAAAATATAAATAACCTCAATCATATGAGCAAATT	219	***** No hits found *****	--	--	--	--	--	no IPS match	--	--	--	***** No hits found *****		***** No hits found *****
Tinf_4it_6_j3			ACTAGCTAAGGAAGATGTTGCTGCATAACCATCTCGATATGATCGGTAGAAATGAACCAATCCAAAGGAAGGCAAAATTCTGGCAATCTTATGTCAGAGCCTTGAAAGGCACAGATGACATTAGGGCACCAGATGCAACTCATTATTCACGCTACCCAACATCGAGAGGCATCTTCCGGCCACTACTCGACTTCCCATCTTGGCCGCACGTAAAATCAATCTTTGACGATCCGATCCATCCTTCAGACCGTATCGCCGTACCAGGATATCGTTACCTGCCTATCTCCAGGGAGACATACGGCCTTACACCGAGGAACATCTATCCTCACCATTACTCCAGCATTGATCGCTACCCTCGGCTCGGTAGGTACTGAATACACGCATCCAGAAN	391	>emb|CAD59433.1| myofilin protein [Lethocerus indicus]	2.58098e-49	myofilin isoform b	20	0.733	--	no IPS match	--	0	--	>gb|DY524503.1| USDA-NBCL_000174 Male nymph TPB Lygus lineolaris cDNA clone LINM9A5A03 5-, mRNA sequence	8e-19	>gb|ACPB01017407.1| Rhodnius prolixus R_prolixus-1.0_Cont130.29, whole genome shotgun	6e-85
Tinf_4it_6_k14			ACCATATTTTTTTTTTTTATATTTGTCTAAGAAATAAATAATAGCTTATGGCTGAAGCCTCTATTTCAAATCGTTATTTATAAAATATTTTTCTTGTTAAAAAAACAGACTTAAAAAATTGTAAATAAAACTCTTAAGCGCATTTAGTACTTTTCTTTAGCTAACAACTATGTAGAAGTTTCTTTTTTTTCTCCTCACACAATGGTATGTGCCATTGTTATTTATTATATTGAAGCAATTTTCTGTATTATTTATATTATTAAGTTGA	268	***** No hits found *****	--	--	--	--	--	no IPS match	--	--	--	***** No hits found *****		***** No hits found *****
Tinf_4it_6_k17			GTTTGCCATCCGTCGAAAGTGGAAGAAGTAGCCAAGGGATTAAATGCCTTGGGCCTAAAGATGAAGACGTACTCCTCTTTAGAAGAATGCTTTACGAACATATGGTGAATTTGAATATATTGATGGCTGAACTAATGATGCTTTAAAATTTATGTGCGCTTTTATAATAAGACGGAAATATGTGCCTGACTAGTCCATTACTAATAGATTAATTCAATATCTTTGACATAGATGCATAATTAATTGTAAGTTCACTGAATACATATTGGCCACTAGTACTTAATTTTTGTAATTGAATTTAAATGATTCAAAAATATCATTGTTTAATACATACTAATTTCAATT	345	***** No hits found *****	--	--	--	--	--	no IPS match	--	--	--	***** No hits found *****		***** No hits found *****
Tinf_4it_6_k22			AGCGCTTGGTAAAGTGAATAGAATTAATCCGATAGACACTACCTTTGCACCGGTTAACTGTTAATGGAACTCACAAAATCTTCTTCCTTAGAATACTATTATTTTTAATTCACATTTTTGAATCCAGGATTTCTTCTCCATGAACAGCTATTATTATCCTTCAAGGGAATATTCTCTTTCCT	182	***** No hits found *****	--	--	--	--	--	no IPS match	--	--	--	***** No hits found *****		***** No hits found *****
Tinf_4it_6_l11			AATCCGACAAATGAAAATCAAAAAAAAATGAAATATCTGTTTAGTAAAACGCACTTTCCCCCATCCGATTTTCTTCAAACTCGGAATTTTGGCAACATATTTAATTTTAAATAACATTATTAAATGATAGAATTCTATATTAAACTGAAATACCACTTTTAAGGAAACATAACCCCACCACTTGCCTATAGAATGCCGCCTTGCCGCCTTAAATGACTTTTCCCCCCG	228	***** No hits found *****	--	--	--	--	--	no IPS match	--	--	--	>gb|ES598425.1| TINS-P5_G06 Triatoma infestans salivary gland cDNA library TISGL-1 Triatoma infestans cDNA, mRNA sequence	3e-05	***** No hits found *****
Tinf_4it_6_l12			GTTGTATCGAAAAATATACTCCAGCTTCTTTACAGCAAACTCATTTTTGTTCTCCAAGTATACGCTACAGTTTCAAAAAATGCACAGTTTATCACAGACCCAAATGTTCATAAGTGTGGATTGTTAAGGCTGCAATTACCACAACAGAATGACATTAAACTACGTGAAATTGTAGTAAGCTTAGTGTTCGGTGGTACAGAAGTCAGTGCATTTGCTGTGGATTCAGCAACAGGACAGTCAGTGCATACTGTGTTGGATTTTACATCATAAAATATATTTTATTTCTTAAATAAATAAATGATTATTGTAAATATATTGGCTAATTTGATTATGTTTTTTGGGGTGCAATAAAGAAACCCCATTTAGTATTAGTAAATCATTATAAAAAAATGGAAAAAT…	485	***** No hits found *****	--	--	--	--	--	no IPS match	--	--	--	***** No hits found *****		>gb|ACPB01041004.1| Rhodnius prolixus R_prolixus-1.0_Cont603.6, whole genome shotgun	6e-36
Tinf_4it_6_l14			GGCTTTCTTGCATTGGTACACGGGTGAAGGTATGGATGAAACGGTAATTTACCGAAGCCGAATCCAATATGAATGATTTAGTTTCTGAATATCAACAATATCAAGAAGCAACAGCCGATGAAGAAGCTGAATTTGATGAAGAACAAGAACAGGAAATTGATGAAAATTAATTTAAAAAAGAAAAGAAAATAAAATCGCAAAATTGAAACGAATTAAATTTATGTACTTAAATTTGATGTTGATTTGGGTTTTGCCATCGTCGTTTTGTAACTCTGCTTTATTGTAATTCC	290	***** No hits found *****	--	--	--	--	--	no IPS match	--	--	--	>gb|EX472716.1| NADI-aaa01b07.b1 Rhodnius_prolixus_EST_NADI_5th_instar_CNS Rhodnius prolixus cDNA 3- similar to dbj|BAB22193.2| unnamed protein product [Mus musculus], mRNA sequence	1e-44	>gb|ACPB01053359.1| Rhodnius prolixus R_prolixus-1.0_Cont2289.2, whole genome shotgun	2e-38
Tinf_4it_6_l3			GTCGGCAGGTTATTTGGTACCTTTACTAACAAGTCATCAAACCTTTCAGTTTCATGCTTCTATTCCAGTGGAAATTTGTTATAAAGAAAAACTGGTCATATCCCCTTAT	109	***** No hits found *****	--	--	--	--	--	no IPS match	--	--	--	***** No hits found *****		>gb|AADN02042306.1| Gallus gallus chromosome 1 bld2_Cont60.95, whole genome shotgun	2e-38
Tinf_4it_6_m17			GTTGAAGTCCACCAACTACCACTGAAACTGAACAAGAAACACCTTATTCTGAACATGATACAACCACAGAAGAACAAACTGAACAGACAACTGATCCCTCAAATTATATAACACCAGACACAATGAGTCCCGAAATGGAAATGTAAAGAGCGAACACTAGACTTTACATTGATATTTTCTTTAAAAAAAAAAAAAACTGAAGTAATAAAATGAAATAAAATTAAATAGGCTCCTTCGAGTCAGGCAGTTTTGGACAATAACTTGTTTGTATTTAATTTTTAAATAAC	287	***** No hits found *****	--	--	--	--	--	no IPS match	--	--	--	***** No hits found *****		***** No hits found *****
Tinf_4it_6_m24			GTCATCATTATGATAAAGAGTCCTATGGCAATATGGGCGAAACGTCGTTTTATAACAAATCTCTCAGGCTGTCTCAAACAGAAGACCTAAGTGTTTCGCATTGTATTAAATGTTATCATGTAATTTATTTTAATAAAATTTATTATTGAAAGAG	154	***** No hits found *****	--	--	--	--	--	no IPS match	--	--	--	***** No hits found *****		***** No hits found *****
Tinf_4it_6_m3			TTTCAATTTTATAATTTAATGAAACAACATTAAATAATCCTTTATTAACAGAATAATAATAAATATGTGTTTACGTCAAAACAAAAAGGCAAACAGAAAATATAAAATAATAATTACAACTTTGACAAAATCCTACACAAGTTGTTATTGTAGTTTTGATATATTTTAGATTTATTACATAATTAATGAAAATATATATATAATAAATTT	210	***** No hits found *****	--	--	--	--	--	no IPS match	--	--	--	***** No hits found *****		***** No hits found *****
Tinf_4it_6_n14			GTATTCATGGTAGTATACAAAATTTAATGAATTCCGTCGGTGCTATTATGGAGGAAAGCATAAAACTGAAACAAAACTGTTCATTATAAACTACGCATACGGTTTATCGATTTTCTATTTATTTCTAATTAATATATTTAGATTATAGAATTGTATAATCAACTAAGATAGCACTTTAGAGGAAAACTAATACCTCCTCTTCTCTACCTTTACTACCTTTAGAGGAAGTAATAAATTTGAGAATATGAGTAATTTGACATGATCAAAGATGAAGTTTTTTTTATACATATACCATTTTATAATTATAGTTATAGTTCTGGCTTTAATAAAAATATTTATGGCAC	344	***** No hits found *****	--	--	--	--	--	no IPS match	--	--	--	>gb|ES597759.1| TINL-P9_A05 Triatoma infestans salivary gland cDNA library TISGL-1 Triatoma infestans cDNA, mRNA sequence	2e-13	***** No hits found *****
Tinf_4it_6_n16			GAACAGCAATATCATAAGTACAATCATGAAGCATTTTCTAATTTTGCTTTCTGCCTTGGTTTTGGCTCAGGGCCTTAAACAAAATGAAGCTATTTCGAGTCATGATGCTGAAGAGTTGTTAGGACCATTGTTGAATGAATATTTTGAATTAAAAAACCTGATTGAAGAAGTAAAACAATATCAAGGAACACAGAAAATATCATCCCTAGTTTTGGCTGAAAAGATTGCTAGAGTACCGCCACATTGTTTACCAATTGATACGCCATTTATTGAAGCTTGGGATTCAGATACTTGCAATAATTTAACAGAATCCCTGCAAAAAGCTGTAAGTCTCGCACAACAAATAGGAAACTGGGCATATCAAGCAGGTCTCAATTTATGGGCGAAATTTTCCGATTT…	747	***** No hits found *****	--	--	--	--	--	no IPS match	--	--	--	***** No hits found *****		***** No hits found *****
Tinf_4it_6_n20			AGGCAATTGGTTAAATTTGAAATAAAAATGTTCATTTCTTCAACAAAATAATAAATTGGTATGTTTGTCAGTACAAGGCTATCACCAAATTAAAAAAAAAGTCTGGCCGCAATATTGAGCTACAGTT	127	***** No hits found *****	--	--	--	--	--	no IPS match	--	--	--	***** No hits found *****		***** No hits found *****
Tinf_4it_6_n23			GGAGGAAAGGCCAAGAAGAAGAAGTGGTCAAAGGGAAAAGTCCGTGACAAACTCGATAACCAGGTCTTGTTTGACAGTGGAACCTACGACAAACTACTGAAAGAAGTACCTTCATATAAGCTAATCACGCCTTCAATTGTTAGTGAAAGACTGAAGGTCCGAGGTTCTTTAGCAAGGAAAGCGTTAAATGAACTTTTGAATAAAGGTTACATTAAACAAGTCGTGAAACACCATTCACAAGTTATATATACAAGAGCTACAAAAACTGAAGATCCAGCGTAATTGTTTATATCATGTTTAAAATATAAACTTTTATTACG	320	>gb|ABG81982.1| putative ribosomal protein S25 [Diaphorina citri]	4.69522e-30	ribosomal protein s25	20	0.8815	EC:3.6.5.3	no IPS match	--	3	F:structural constituent of ribosome; C:cytosolic small ribosomal subunit; P:translation	>gb|EH113915.1| RPS-P3-H7 Fifth instar salivary gland cDNA library RPSG-1 Rhodnius prolixus cDNA, mRNA sequence	1e-101	>gb|ACPB01056104.1| Rhodnius prolixus R_prolixus-1.0_Cont3055.1, whole genome shotgun	1e-51
Tinf_4it_6_o11			TCGATCTACAAACACATAAATTTGATGAAGCTCAAAAGAGATCAATAATAAGTAAAGCTCAGTTGTTAGATACAAGATTCTCTACTGGGGAGAGTAAATATTTGTAAAAATAAAACGCAC	120	***** No hits found *****	--	--	--	--	--	PTHR15606 (PANTHER), PTHR15606:SF2 (PANTHER)	unintegrated: DNAJ HOMOLOG SUBFAMILY C MEMBER 8/LIPOPOLYSACCHARIDE SPECIFIC RESPONSE-7-RELATED, LIPOPOLYSACCHARIDE SPECIFIC RESPONSE-7-RELATED	0	--	>gb|FD481226.1| NADI-aaa31b04.b1 Rhodnius_prolixus_EST_NADI_5th_instar_CNS Rhodnius prolixus cDNA 3- similar to dbj|BAB21795.1| KIAA1704 protein [Homo sapiens], mRNA sequence	3e-34	>gb|ACPB01031615.1| Rhodnius prolixus R_prolixus-1.0_Cont345.56, whole genome shotgun	1e-33
Tinf_4it_6_p14			GTATCGTCATTAATTAAATTACTTTTTGTGTTAATATTTGTTTTGGTAACTGATTAAATATATAATATATATATATATTTTTGAATAAGTTTATTATATAATTTATGATCACACAATCGACATTTATAAACTGCATATGTGTTGGTTTTAAATATTGTTAAAAATTATATTATTCATTATTACCC	185	***** No hits found *****	--	--	--	--	--	no IPS match	--	--	--	***** No hits found *****		>gb|ACPB01030717.1| Rhodnius prolixus R_prolixus-1.0_Cont328.45, whole genome shotgun	6e-09
Tinf_4it_7_a11			TAACACTTACCACAGCAGGCTCCAATTTACAATCGAAAGAGAACAAAACAACAGCCTCCCCTTCCTCGACACGATCATAATCCGGAATCCAGACAACACTTTAACTTATAACTGGTACAAGAAACCGACTTTACTCAGGACGACTTCTTCACTACTTATCTGACCACCCTTTCCATCAAAAAGTCAACACTGCAAAAAACTTAGTGAACCGTGCCCTTTCACTCTCCCATCCCACCTTCCACAATGAAAACATCAAAAAAATGAGAAAAATCCTGTCCTCCAATGGTTACCCTTCACACATCATAAACAATATAATCAAAAAAGCATTGACACCAACATTACACTCACCACACACGAGTAATCCCATCAACATCACGAATGTACCTATCCACAGATCTC…	436	>gb|AAR86938.1| reverse transcriptase [Drosophila melanogaster]	1.50253e-14	reverse transcriptase	7	0.685714	--	no IPS match	--	0	--	***** No hits found *****		***** No hits found *****
Tinf_4it_7_a21			GTAGATGAAGTGATGGCCAAAGGCAAGGAGAAGCTGGCTTCTGCGCCTGCAGGAGGAGCTGCGGCAGCTCCGGCCGCTGCAGTTGCCGTTCCTGCAACTGGAACACCCACCAAGGCGGCAGAAGAGAAGAAAGAAGTTAAAAAGGAAGAGTCTGATCAGTCAGATGACGATATGGGTTTCGGTTTATTTGACTAATTTCCAGAAATAGAAGTTCAAGATTTTTCACTTCCTGTTGTAAATTTGATTATTTACGTCATTTATAAAATAAAGTTTTATAAAG	280	***** No hits found *****	--	--	--	--	--	no IPS match	--	--	--	>gb|ES598710.1| TINL-P15_H10 Triatoma infestans salivary gland cDNA library TISGL-1 Triatoma infestans cDNA, mRNA sequence	1e-154	>gb|ACPB01013631.1| Rhodnius prolixus R_prolixus-1.0_Cont91.48, whole genome shotgun	1e-11
Tinf_4it_7_a22			ATTTTGATTTACTTTGTTTTTTGCACAAAAATTATCATAATGTAAACAAAATCTTTTTATTACATTGAATTGAAAAAAAAGAAAAAAAATTTACTCCTATCTTCAGATATATGTTACGAAATTATTGTATGTGAAATAACTATATATTAGACAACAAAATTTTAAATATATGTGATTTTCTTTTTC	186	***** No hits found *****	--	--	--	--	--	no IPS match	--	--	--	***** No hits found *****		***** No hits found *****
Tinf_4it_7_a9			ATAAGTGATCCTTATTTAGATTACAATGCCAATGTTTTGGCTGTTATTGCTGCTTGTAGCTGCATTCCAATTTGCTCATTCATATCCAGCTGCTGAATATGAAGTTGATGAAACTGCTAACGATGAAGTCAGACAATTTATTGGCGATGGATATTTTGAAGATGAAGGAGACGATGGAGATGAAGAACGACTTAAGATTAAACCTGGAAAACTATTGGAGAAAGTTGGGGACCTAGTTGGTAAAGTTCTAAAAAAATTAAAGAAAGTTAGTTTGGTTGCTAAGCTGGCTATGAAGAAAGGAGCAGCTCTTCTTAAGAAGATGGGTGTGAAGATCAGCCCATTAAAATGCGAAGAGAAAACATGCAAGAGCTGTGTCATATTCAAAATACCTACTGAAAA…	818	>gb|ABR27943.1| trialysin allele [Triatoma infestans]	6.60088e-97	trialysin allele	5	0.95	--	no IPS match	--	0	--	>gb|ES598361.1| TINS-P4_H08 Triatoma infestans salivary gland cDNA library TISGL-1 Triatoma infestans cDNA, mRNA sequence	0	***** No hits found *****
Tinf_4it_7_b13			CAAAGGAGATGCGTATCAGGCAGCGTTCTGTAGCTCTGTACTTTATTGATAAGCTTGCTCTGAGAGCTGGCAATGAAAAAGATGAAGATCAGGCCGATACTGTTGGTTGCTGTTCCTTACGTGTAGAACACATTTAATTACATT	144	>gb|EFA03005.1| hypothetical protein TcasGA2_TC010428 [Tribolium castaneum]	9.2899e-18	dna topoisomerase type i	20	0.97	EC:5.99.1.2; EC:5.99.1.3	no IPS match	--	14	C:polytene chromosome puff; P:chromosome condensation; C:nucleolus; F:DNA topoisomerase type I activity; P:DNA unwinding during replication; P:instar larval development; P:chromosome segregation; C:DNA-directed RNA polymerase II, core complex; P:embryonic development; F:DNA topoisomerase (ATP-hydrolyzing) activity; P:oogenesis; P:DNA topological change; P:cell proliferation; C:cytoplasm	>emb|BX622267.1| BX622267 NAP1 Anopheles gambiae cDNA clone ANGNP1281F07T7, mRNA sequence	3e-22	>gb|ACPB01047653.1| Rhodnius prolixus R_prolixus-1.0_Cont1075.3, whole genome shotgun	4e-25
Tinf_4it_7_b14			GTTGAAATAATGTTTTTTTGTTTTTTTTTGGAAAATTCTTGTTTTATTGACCATACGTAAATTTGTGTTCCTATTTCTAATAATACTTCATAAAATATAAAAATTTATAAATTATTATGTTTACTTTATTCAACTGTAATTAATTTATATTAATTATATTTATTATTTGAAAT	173	***** No hits found *****	--	--	--	--	--	no IPS match	--	--	--	***** No hits found *****		***** No hits found *****
Tinf_4it_7_b16			TTCAAACGGTCTGTAACAATACAAAAATAAGGTTATCTAGTCTTATTTTTGAACTTAATTGTTCAGTGTAGTGTATTTTACAACAAACTACTCCAGAAATATGTTGATTGGAACGTGCAGTAGATACATAGTTGGTGGTAAAGCTGTACAAACAGTGTACTGGCGAGCACAACCCAAGACATCCAATGGACAGACCGTAAACAGGATCATCAAAACAAAGAAAACAGTTTTATTTCCAGCATCAGATCATCCAAGACCAAATATAACTACATCAATCAGGCAAATACATAATGGATCATAATTTTTTTTTTTTTCCTTGAAAAGAATTTAAATTATTTGGCCACAGTGAAGTGGTGATAAAAAAGTGGCAAATGTGGCTTTAAAAAAAAAAAAAAGTAT…	521	***** No hits found *****	--	--	--	--	--	no IPS match	--	--	--	>gb|FG547392.1| NADI-aaa88d12.g1 Rhodnius_prolixus_EST_NADI_5th_instar_CNS Rhodnius prolixus cDNA 5-, mRNA sequence	2e-35	>gb|ACPB01044682.1| Rhodnius prolixus R_prolixus-1.0_Cont765.7, whole genome shotgun	1e-34
Tinf_4it_7_b24			TTTCCTTGCCCCCCCCGCCCCCCTCTAAATCTTTCGTTACATTCTATTTGGCTTGCCGCCCCTTCAGTCTAAGATAAGTGTGTATTTGTTGTTAAAGATTGTGCACAATGATGCATTTTACTATTTAATAGTCATATTTTTTAATGTGTATATACGAGTGTATCAAATTTACATGAATTTCTTCAATAAATTTCTTTTAGTTGGTTTTGTT	211	***** No hits found *****	--	--	--	--	--	no IPS match	--	--	--	***** No hits found *****		***** No hits found *****
Tinf_4it_7_b3			GAAACATTAGGTCGGCGAGCGTTTGCTCTTATCAAGCTTACTGTCTATAACGGAGCTAAAGCTGAGCGTTTCAGTCTGGGAACTTTCTGTCGACAGTTTTATTAACTATTACATGATTTGGAAAAAGCAAGAACTAAGATGGAATATACTTAATGAAGTGTTACTAAGTAAAATCAAATATTGTTTTTATATTTAAAGAGGATTTTAATAGCAATAAAGATATAATTATAGAATGC	236	***** No hits found *****	--	--	--	--	--	no IPS match	--	--	--	***** No hits found *****		>gb|ACPB01053267.1| Rhodnius prolixus R_prolixus-1.0_Cont2263.3, whole genome shotgun	9e-15
Tinf_4it_7_c19			GAAATGATCGAGAATATTTTGGTCAACCTAATGGTGTGTATGATTTTACGAAAAATGATCCTAAGGAAGCAGGCCAAAAAGTAAAACGTTTGAATGAAATGAAGGATAAAATGGGAAAGCATTTAAATAGCAAAGCAATGGATATGCTAAGTACTCAAGAAGATAGGTTCCAAAATGTTATGGATAAAAAAAGTATAGTAGAAGAAGATAGATCAAAAATACTTTCTGTTATTGAAGAGTTAGATTTAAAAAAAGATCAAGTAATTAGAGAAGCTTGGGATAAAGTAAATCATGATTTTAATTCAATATTGAATTCATTATTACCTAGTGCCGGAGCCAAGCTGATGCCTATTGAGGGAGATGATTATCTGCAAGGTTTGGAGGTAAAAATTGGTTTTG…	404	>ref|XP_002424434.1| structural maintenance of chromosome, putative [Pediculus humanus corporis]	7.41056e-36	structural maintenance of chromosomes protein 2	20	0.733	--	no IPS match	--	6	C:cytoplasm; C:nuclear chromosome; C:condensin complex; P:mitotic chromosome condensation; F:protein heterodimerization activity; F:nucleotide binding	***** No hits found *****		>gb|ACPB01023306.1| Rhodnius prolixus R_prolixus-1.0_Cont201.2, whole genome shotgun	1e-36
Tinf_4it_7_c21			GGGAATTGAAGAAATTAAATTTGCTATCCATGATGTTGGAACCTATTCATTGGGAAAGGATTTACTCTTGCCCTTGACATGGAGAACACAGTTGATGAAAAAAGAACTGTTCAAATTGCCTTGACACTATGGAGCATCTATTACACTGGTGTAAAAGGGCATACAGTGGAAAAAGTTTGTGAAACTATAGAAATTCCACC	200	***** No hits found *****	--	--	--	--	--	no IPS match	--	--	--	***** No hits found *****		>gb|ACPB01015754.1| Rhodnius prolixus R_prolixus-1.0_Cont111.71, whole genome shotgun	8e-18
Tinf_4it_7_c6			GTCGAGGTATATTTATAAACCCAGGGATACTAGTCAGCGCTAAACATTAATAATTATGTTCATGTGAGTAAATGTGTCTGCAGTATTATTCACATTTTGCTATCAGTTTAAGCAACAAATATTTGTACATTTGTAATTAAACTTATCCGTTATTTCTTACTATATAATATGTTTTGTATATTTTTATGTAAAATAACTCATGAATAAAGTTGATAATTCAC	221	***** No hits found *****	--	--	--	--	--	no IPS match	--	--	--	***** No hits found *****		***** No hits found *****
Tinf_4it_7_c8			TAGTCGTTGAATATTTCTTGCGTATGTTCGGATACACAGAATAGGGGGCTAGAGTTTGTCAATATAACAAGCAGCAGAAAATATATCATATATATATATATATAACAGTGTAGACAATTTGTTGGCGAAGAGCACATATATGTTACTTTTAGCTTAGATAACATCCTCCACTCCCCAACACCTTAGTTTTTCGCGGGGACAAAATGGCCTAGAATGCAAACAAACAATCTAGTTAAGATAATATATTTTTATTCAACTAAGTAATTACGGTCATTATTTTCACAATGTGAGAACACCTGGATATCAACTAGTATTGATGATCAGGTGGTAGCGGTTCGAGACATTGATTACCAATGCTTTTTCAGCTGTACTTAGAAAAAAAAAAACAAAGATAATTTT…	606	***** No hits found *****	--	--	--	--	--	no IPS match	--	--	--	***** No hits found *****		***** No hits found *****
Tinf_4it_7_d4			CCTGATAATTGTTTTCCCTTTAGATTTCAATTAATATTATTTCTTAATTTTGTCCTGACTTTTCCCACTGTTCCTGGGAACTTCATCAAGTTTATGATACTGATGATTGGC	111	***** No hits found *****	--	--	--	--	--	no IPS match	--	--	--	***** No hits found *****		>gb|AADN02009206.1| Gallus gallus chromosome 4 bld2_Cont6.495, whole genome shotgun	5e-45
Tinf_4it_7_d5			GAACCTGGTTGAATTGTTATAAGTGGGGATCAAAATTTTTCACTCCCTTTCTATTTTTTGAGGTCTAGTGAGTTTCCCTCGTGAGTGTTTCAAATTTTGTGTGTGTGTGTGTTTTAC	117	***** No hits found *****	--	--	--	--	--	no IPS match	--	--	--	>gb|ES598275.1| TINM-P7_G11Triatoma infestans salivary gland cDNA library TISGL-1 Triatoma infestans cDNA, mRNA sequence	3e-09	***** No hits found *****
Tinf_4it_7_e16			GTGCAGCAGGCGATTAATTTTCCAGCTTGTAATTTTCCATCAGGCTAAGGCAAATTAGGAAGGAAAAAAAATATATTGTAGAATAATGTATTAAAAAAAATAAATGTGTAATACAAACTTAACAATTTAGTCAAATTTGTGTAATAAATTTTTTTCTTTTATTTTC	166	***** No hits found *****	--	--	--	--	--	no IPS match	--	--	--	>gb|ES598275.1| TINM-P7_G11 Triatoma infestans salivary gland cDNA library TISGL-1 Triatoma infestans cDNA, mRNA sequence	3e-35	***** No hits found *****
Tinf_4it_7_e6			GGAATCTGAAGAGGGTGATGTTGAACATAAAACATGGTTGGATGTTTTTATGTTGGTCGATCTTCTTTGTTGCGGAGCTATACTTTTTCCAGGTGTATGGGAAGATAATATTGATCTTAATTTTTCATTAAAACTAGCTGTTTTAATTTAGTTTAATTGAGATTTTTCAAAGTAATTTCTTCTATCTTTTATCATATTCTAAGTCATAAATTTTGTATAATTATTAGAAGAGCATTAAAAAAAGTGCAAAACACCCTTTCTACCTTTAGTAGGGAATACGATTGAATTGTCATTATCATTTATAACTATTACTGCCGTATTACTTAATACAGAGAACACATTTAAATGAACATGCACTTTTATTATGTAAAACAAAT	377	***** No hits found *****	--	--	--	--	--	IPR009637; PTHR21229:SF2 (PANTHER)	Transmembrane receptor, eukaryota; unintegrated: LUNG SEVEN TRANSMEMBRANE RECEPTOR	--	--	***** No hits found *****		>gb|ACPB01013874.1| Rhodnius prolixus R_prolixus-1.0_Cont94.21, whole genome shotgun	9e-16
Tinf_4it_7_f15			TGCCTGCGCCAATTCGCCCTCCTCTCATGGTTCCTCCGGGAGCATTCCCCGTTGTGGCAGCTACACCATCGGCATTTATGGCTCCACCAGGAACAGCTCCTATGCCGCCGCAACCACCTCAACCACCACCAGCGTCTTCGGTAAGCAACCTATTGAAACATGTTGCTAACGCTGCAGAAGTTTCTGAAGAAGAACCCGTTCCAAAGAAACAGAAAACCGAAGATACTCTTATACCAGAAGCGCAGTTCCTTTCACAGAATAAGGGTCCAGTAACATTCAAAGTGTTAGTGCCAATGATGGCGGACAAGCCTGAATGGAAGTTGAACGGACAAGCGTTGACGTTGACACTTGCCTATAGTGATATTGTTTCCACGATAAAAGCAAGAATTCAAGATGCTA…	654	>ref|XP_393373.3| PREDICTED: similar to CG16941-PA isoform 1 [Apis mellifera]	3.50356e-35	splicing factor 3a	20	0.7415	--	no IPS match	--	1	P:RNA processing	***** No hits found *****		>gb|ACPB01026190.1| Rhodnius prolixus R_prolixus-1.0_Cont244.38, whole genome shotgun	3e-38
Tinf_4it_7_f23			AAAAAAAAAATTCCAATATTAAAGAAGTATTGCTTTCCTATTTTAAAAGTATTTAGAAGCGATTTATTTAACATGTGCTTCCTTTTTATTTTGTATTTAGAAATATGTACATAGATTTGTTTCCTGTTTTGTTAATTTGCACCGAAATATT	151	***** No hits found *****	--	--	--	--	--	no IPS match	--	--	--	***** No hits found *****		>gb|ACPB01009583.1| Rhodnius prolixus R_prolixus-1.0_Cont55.87, whole genome shotgun	3e-32
Tinf_4it_7_g14			GTGACTGGTTTCGGATTTTCTTCCAGTCTGTCTGTTTCACCCTTTGTGTAGAGACATTGTCTTTCAGTTTATAAAGTTTCTGTTACATATGGCGGATCCAGCTTTTCACAATTCACATTCATAGCAGATCCGCCACTGGTTACCAATGTATAAACCACGTTAAACAAACAGGTTGCTGTATAAAAAATCCACACTTAATGGCGACAAATTTGGATACAACATTTTTCTGTGATCACAACATGGAAACTCCCAGTAATCCTATAAAAGGCAACTAAAATCTGTTTGCTGTTTCAAATTTTAGATTTGGGTGTTTCTATTATTAGTGTACTCACTGTAAAAAAGTTTGTATATGTCTGAAATATGTTTTATTTAAGTAAAAAAGATGTGATTTCAGCCACT…	841	***** No hits found *****	--	--	--	--	--	no IPS match	--	--	--	***** No hits found *****		***** No hits found *****
Tinf_4it_7_g7			TGATAGAATCTATTGATAGCAAATATACTAAAATGAATAGAACTTTAGTAGGGAAGTTGTAGGTTCTAAAAGGTTAATATTGCTGTTCTTTGATATCAGAATATAATACGAAATTAATAAAATAATCTTTGAAAAGAAGAACAAATATTTAGTTATTCATGACCTTAATATGGACAAAAAATAAATTTTCTAAACGGGAATTAAATTATAATATTATAGAAAAAAATTTTGTGTGTCTCATTGAGAAAACTAATGAAATTCTAGAAAAAATAAGTCAATTTCTGCAACAAAACATTTAGGTAATTTGCAGGAATGATAAAAAGCTTCGTTTGCCTTACTTTGTTCAGCAGAATTTCTAACTTTATTTTGTTTTCCAAGC	379	***** No hits found *****	--	--	--	--	--	no IPS match	--	--	--	***** No hits found *****		***** No hits found *****
Tinf_4it_7_g8			AAATTTACAGAAGCAATTAATTGTTATACAAATGCCATAAAATTAGATCCCAAAAATCATGTTCTCTTCAGCAATAGGTCTGCTGCTTATGCAAAAGCTCACGAATATATTAAGGCCCTTGAAGATGCGGAAG	133	***** No hits found *****	--	--	--	--	--	no IPS match	--	--	--	***** No hits found *****		>gb|ACPB01041711.1| Rhodnius prolixus R_prolixus-1.0_Cont629.41, whole genome shotgun	4e-34
Tinf_4it_7_i17			GAATCAGTGAGTGTTTTTCTAACTTCTAAGTTACAAATCTTTTCTCAAAAAATGGTGAAGCTTATTGCCTGCTCTTTATTATTAGTTTTGTTGGTTCAGAATGGTAGAGCTGATCAACAACAACCGGAATTCCAAGATTGGCTACACAATGCCAAACAATACTTAGACGGAGTTGCCAAAGAT	183	***** No hits found *****	--	--	--	--	--	no IPS match	--	--	--	***** No hits found *****		***** No hits found *****
Tinf_4it_7_i23			TATCTCCAGTAGATGTCATGATACATTTGCCTGCAGTTTGTGAAGATAAAGATATACCTTATTGTTATGTACCTTCCAAGGAAGATATTGGTACAGCAATGGGTGTTTCAAGAGGTGTCATTTCAATTCTTAATAATAAACAACCCAGATTTTCCAGAATAATTTGCGCGAAATACATTAAAAAAAAAAAAATTGTCGATTCTTTTTTTTTTTAAGCAAGAATACTTCGTATCCATCAAGAATACTTTGTATATATTTATGTATATGTATTTTTTTTTATTGGGGAATTTAGAGAATTTTCAAAAATACAAAGATTTAGTTGTTTTTATC	330	>ref|XP_320327.2| AGAP012204-PA [Anopheles gambiae str. PEST]	1.2653e-11	h aca ribonucleoprotein complex subunit 2-like protein	10	0.845	--	no IPS match	--	2	P:ribosome biogenesis; C:ribonucleoprotein complex	>gb|GT813357.1| CCYO1862.g1 CCYO Brachypodium distachyon flower + flower drought Brachypodium distachyon cDNA clone CCYO1862 3-, mRNA sequence	0.0001	>gb|ACPB01024639.1| Rhodnius prolixus R_prolixus-1.0_Cont221.12, whole genome shotgun	7e-38
Tinf_4it_7_i3			TGTGACCTGTGGGTCAAAAAAATAAAAGAAAACGGTGCCCAGTAAAGCCTTTCTCGGGCTATTTGCTGAAATGCCCGAAGAGCAAATTTTATAATTAATTTTCATTTTTCAAATTTGAAAAAAATATTAAAGAAATAACCACAAAAAAGCAAACATCTGTCTTTCTTCTTTTCATGAAGTAGAGTGTTCACATTGTTTTGACAATAAGTTGATTGTGTTCCAGAATTGCTTCTCTCAGTTCACTTATAAACAGGAGAAATATTCTTCTCTACTATCGACTAAAGAATGAAAATTTCTTTCTTTGTGAAGGTCAATTAAGATGTTTTGTCAC	331	***** No hits found *****	--	--	--	--	--	no IPS match	--	--	--	***** No hits found *****		***** No hits found *****
Tinf_4it_7_j1			GTTGATAAAGAAGGTCATTCTGAGCTTCCATATTATCCAACCCGGATAGCTGTTATAGACACTGATTACTCCAATTATTCTGTTGAATATAAGTGTGTAAAATTACTAAAGGATGTATCTTGTGTCTATTTCATTCTAAGCCGTAAACCATATGTATTGGATACAAACGTTGAACCTATTTTAAACAAGCTGAAATTAAAATTGCAAGATTTCACACTGTTGAACAAACCAGGTTGTGAAGTGGCTTGATGTTGTTTAATAATTATTTGAATATGTAAACTATTATTTTGAAAATAAATAATATACAATTTT	312	***** No hits found *****	--	--	--	--	--	no IPS match	--	--	--	***** No hits found *****		***** No hits found *****
Tinf_4it_7_j5			CAGCGTCCCAGAATTCTCTGGAGGGAAAAATAGTAGATTCGTTCATGACTTCAGTATTAACAAAACCGCTATAGTTGATACGAATGGTGGGCGCTGTTTCATTATGCCACTGAATCGTAGTATTGTGTTACCTCCTGCTACTTTGGTAGATTTAGTTAAGAAAATGCGAGAAGGTCTTTATAATGTTAATACGGTTTTGCAACAAAAGACAATGCGAGTTATAACTCCAGCAATTAAGGATAGAGATGGTTTGGGACTAATAATCACACGTGAATGTAATAATTATCCAATTTACAAACTTGAAAAATTTGTTAATGGTGTATATAAGAGAAGTGCTGGATCTGAAGCACAATTCATTGAATTTGCCGGGCGCACTACCCACATATTTCATA	392	>ref|XP_969473.1| PREDICTED: similar to CG3662 CG3662-PA [Tribolium castaneum]	4.42295e-33	conserved hypothetical protein	20	0.666	--	no IPS match	--	0	--	>gb|ES597598.1| TINL-P3_B07 Triatoma infestans salivary gland cDNA library TISGL-1 Triatoma infestans cDNA, mRNA sequence	1e-178	>gb|ACPB01033415.1| Rhodnius prolixus R_prolixus-1.0_Cont385.49, whole genome shotgun	1e-27
Tinf_4it_7_p12			GAGTAGTTGAAGAATCCACGTTGTTACTGGTTTATAAAACATGCACATTTTCGTAAAAACCCTAACGGGTAAAACAATTACCCTTGAGGTTGAACCTTCAGATACAATCGAAAATGTAAAAGCAACGAATTGTCGCAAGAAAAAATGTGGTCATACAAACAATATTCGCCCAAAGAAGAAGATCAAATAGATTAAACTGATTGAATGGAATTTTATAACTTCTAAATCGAACTCAAAAGAAAAAAGCCTCAATGAAAATTTGAAGTTATGATTATTACTATTTAATAAAACTATGATTAAATTGC	305	***** No hits found *****	--	--	--	--	--	no IPS match	--	--	--	>gb|FG222821.1| Aats00091 Antheraea assama fifth instar larval testis cDNA library Antheraea assama cDNA, mRNA sequence	2e-19	>gb|ACPB01005709.1| Rhodnius prolixus R_prolixus-1.0_Cont29.30, whole genome shotgun	3e-15
Tinf_4it_7_p18			ACAGATTGGGCGCCTCGCGATATATACCTTTCAAATACTGACCATACTTTGCTCTGTTCGGGGCATGTAGTTCGGTTATTTTCATATATAATTGCCATTTTGAAGTAATTATAATATTCCTTTGAATTAGCTGTACAAGC	140	***** No hits found *****	--	--	--	--	--	no IPS match	--	--	--	***** No hits found *****		***** No hits found *****
Tinf_4it_7_p22			AGGATATGGAAGCAAACTGATTTGAGCCGCCTATTTTCATTGGATAATATCCCTGATCTGGAAGATCTTCAAACAAAACTCAGTGCATATTATGCGAAAGTAGACAAAGCTCCTAAAAAGAGAGAATCATCCGAAGATAAGTTGTTTAAAGCAAGAAAATCATCACTTTCACCAAAATCATTTGATAGAAATGAGAAGAGCAGTAGCCATGATTCTCTTCGAAAAGGTAAGAAAGCTGTTGATATGTTCGAAGAAGAATCTCCAGAGACTACGCCAGACAGAGAGAAAACCCGTCAACCAGAAGCACAGTCTCCTCCACCACAACAGAAATTCAAAATGCAGTTGACTGGTTCCGC	356	***** No hits found *****	--	--	--	--	--	no IPS match	--	--	--	***** No hits found *****		>gb|ACPB01004352.1| Rhodnius prolixus R_prolixus-1.0_Cont20.67, whole genome shotgun	2e-41
Tinf_4it_7_p3			CATCTTAAAAAAAAATATATATACAGCCATGTCCTCAGATATTCACGAATTTTGCAGATACAAACTTCATTTTGGAATACGAGAGCCCCGGTATTCTTCGCAGCATCTTTCATTCCCGAACAGCTTGGATTTTCTATTATATTTAAAAAAAACTTATCAGAGGAGGGGTGATAAGCAATAGCCAGATTTTCACTGAAGACTCATTCAATTTGAAGTACATAGAGGACCCTTTCATTCCCATGAAACATCCTATGAAGAATCCCATGCAGACATTTCGGTTCTTACATTTGGTAC	294	***** No hits found *****	--	--	--	--	--	no IPS match	--	--	--	***** No hits found *****		***** No hits found *****
Tinf_4it_7_p5			CATGATAATAAATACACAATAATTGTGAAAACAATAGCACTAGAAATATTACGTTCCATTCTTTCACAAAATCTCAAAATAATATTATTGGGATATAAATTATTTTCAGCAAGAGGAACAAAGAGGAACGATGACCCATGTAATCGGCTTAATGCT	156	***** No hits found *****	--	--	--	--	--	no IPS match	--	--	--	>gb|ES598370.1| TINS-P5_A10 Triatoma infestans salivary gland cDNA library TISGL-1 Triatoma infestans cDNA, mRNA sequence	2e-69	***** No hits found *****
Tinf_4it_7_p9			TATTTTTCTATGTTCAGTTTAGTTGATCGAAGAAAAATTTATGGAACATTGTATTGTTATGTGTAATTTTGCTTTTTGCAACAATTTTAAACCATTTTATAGATTGGAATAGATGTTTTTTGGAAAATAAAGTGGAAACAAAGTTTATTTATAAATTTATATAATAATAAAAAAAATATGTATCATATATATTTTGTACAAAATTTTTCGAAATTTATCCTAGAGATTATTATGGATCCATGTATATGTGCAAATACATATTCTATTAATAATGTTGTACACTAAAATTAATATATCTTTAAAAAGTAAATAAATAGAATAAAGAAGTTCTCTTTCCTTTCTAATGT	347	***** No hits found *****	--	--	--	--	--	no IPS match	--	--	--	***** No hits found *****		>gb|ACPB01029676.1| Rhodnius prolixus R_prolixus-1.0_Cont306.14, whole genome shotgun	2e-16
Tinf_4it_9_a20			CTGAGTGCATGTCACAGTGCTCACACCAAAGGTCAGGAAACAACAATGGGTGGTGAAAATTAGGCATAAAGGTGATTGGAAAAGAAAGGATGTCAGACTGGCTAGTTCTGTAAC	114	***** No hits found *****	--	--	--	--	--	no IPS match	--	--	--	***** No hits found *****		>gb|AADN02024630.1| Gallus gallus chromosome 2 bld2_Cont25.4, whole genome shotgun	5e-45
Tinf_4it_9_a24			GATGTAGTTTTAAGTAGAAAATAACTTCTGACTGTTATCTCACCGGTATGATATTCAAAGGGTTTATATTCTGAACAAGTAGAGATCATGCTGTTTTTCTCTTTGTAGTGGAGATTTCCATTTAACTGGGTAAAAGCCAGAAATC	145	***** No hits found *****	--	--	--	--	--	no IPS match	--	--	--	***** No hits found *****		***** No hits found *****
Tinf_4it_9_a6			CATCGGATACAGATTGAGGTGTAATTGATAATATTAACATTCCCTAAAATAGATTCAATGTATAACAGCGTGTATTTATTACATTGCAATTAATAAAAATAAGGGTTATTTGTC	114	***** No hits found *****	--	--	--	--	--	no IPS match	--	--	--	>gb|EC916827.1| B09_ADRIANA_P14_ENTOMOLOGIA_011204_R01_CMR_3.12_EVEN_SPACING_639 Adult Triatoma brasiliensis salivary gland library TBSGBH-1 Triatoma brasiliensis cDNA, mRNA sequence	2e-13	***** No hits found *****
Tinf_4it_9_a8			CTTGATGTTAAACCAGCTGATTTACGTGTTAAATTTTTGGAGGGAGCATCCCGTCTAGCGTCAATTTGTTTGGAAATCAGTTATCCCACGATTGCTTCTGTACCTCACAGCATAGCTAATGGATTCAAGAACTTATTGGCAATTGCTGCGGAGACTGAGGTCTGTTTTAAAGAAGCTGATACAATTAAAGAATACCTTAAGGATCCATCCAAGTTTGCAGTAGCAGCTCCTGTTGCAGCTGAAGCGCCAAAAGCTGCCGAAGCTCCTAAAAAAGAAGAAAAGAAAGAAGAATCTGAGGAATCAGATGATGATATTGGTTTTGGTCTCTTTGACTAATTGCATTTGTTACCTGGTAACCAGACGAATAAAATGAATTTTTGGC	382	>gb|ACY69932.1| 60S acidic ribosomal protein P0 [Cimex lectularius]	6.92336e-26	60s acidic ribosomal protein p0	20	0.8475	EC:4.2.99.18	no IPS match	--	8	F:structural constituent of ribosome; C:lipid particle; P:ribosome biogenesis; C:cytosolic large ribosomal subunit; C:nucleus; F:DNA-(apurinic or apyrimidinic site) lyase activity; P:translational elongation; P:DNA repair	>gb|ES598687.1| TINL-P15_F10 Triatoma infestans salivary gland cDNA library TISGL-1 Triatoma infestans cDNA, mRNA sequence	1e-171	>gb|ACPB01046377.1| Rhodnius prolixus R_prolixus-1.0_Cont899.1, whole genome shotgun	1e-33
Tinf_4it_9_b10			GAAATTTTTTGAACCTTTTGCTATCTAGAAAATATTTTATCTAAGGACATAAAATTTGTGAGGCTACAGTGATTGATCAAGCAGCGGCTTTTGTGATTGGATTTTTTTTTCTTGTTAAATAAAAAATATTTATTATTCTATATG	144	***** No hits found *****	--	--	--	--	--	no IPS match	--	--	--	***** No hits found *****		***** No hits found *****
Tinf_4it_9_b12			GAGGTTTGGTAAACAAAATTATAAAACGTTTTGAAACAAAAGGTCTTAAGCTAGTTGCAATGAAATTCATGTGGGCTTGCGACGATCTTCTACAGAAACACTACGAAGATTTGGCTGAAAGACCATTTTTTCCTAAGTTAATTAAATATATGAGCTCTGGCCCTGTTGTTCCTATGGTTCGGGAAGGACTCAATGTAGTTAAAACAGGCCGCCAGATACTTGGTGCTACAGATCCGCAAGCTTCAGAGAGAGGTTCAATTCGAGGTGACCTTTGTATCCAAGTTGGAAGAAATATTGCCCATGGTTCTGATTCTGTTGAATCCGCGAAGAAGGAAATTAATCTTTGGTTTGACCCAAAAGAACTTGTGGACTGGAAACCAACTATCCGAGATTGGGTCT…	472	>gb|EEZ99726.1| hypothetical protein TcasGA2_TC002492 [Tribolium castaneum]	6.64588e-53	nucleoside diphosphate kinase	20	0.8175	EC:2.7.4.6	no IPS match	--	15	P:epithelial cell migration, open tracheal system; P:nucleoside diphosphate phosphorylation; P:peptidyl-serine phosphorylation; F:nucleoside diphosphate kinase activity; F:microtubule binding; C:nuclear microtubule; P:UTP biosynthetic process; F:ATP binding; P:microtubule-based process; F:magnesium ion binding; P:mitosis; P:GTP biosynthetic process; P:protein amino acid autophosphorylation; P:CTP…	>gb|ES598566.1| TINL-P14_D05 Triatoma infestans salivary gland cDNA library TISGL-1 Triatoma infestans cDNA, mRNA sequence	0	>gb|ACPB01024552.1| Rhodnius prolixus R_prolixus-1.0_Cont219.15, whole genome shotgun	9e-32
Tinf_4it_9_b22			CGACATAAATCACCGATGGAGAAACACGGTGTGGTTCCAGATGTAATAAGCAAAGCACCGTCTCAAAAACTGAAGGTGACATTTGGTACTAAGGCAGTTGATAATGGAAATACTTTGACTCCGACACAGGTAAAAAATCAACCAAAGGTAGAATGGGATGCTGATCCCAATTCATTGTACACTCTTTGCATGACTGATCCTGATGCCCCAAGCAGGAAGGATCCGAAATTTAGAGAATGGCATCATTGGTTGGTGGTCAATATTCCTGGAAGTGATATAACCAGGGGTGAAGTGTTGAGCGAATTTATAAGTTCTGCACCACCAAAGGGATCTGGTCTTCATCGCTATGTTTTACTTGTGTTCAAACAAAATGAGAAACTATCTTGTGATGAACCAAGA…	541	>ref|XP_001662795.1| phosphatidylethanolamine-binding protein [Aedes aegypti]	3.30017e-68	phosphatidylethanolamine-binding protein	20	0.7965	--	no IPS match	--	0	--	>gb|FD481380.1| NADI-aaa33d06.b1 Rhodnius_prolixus_EST_NADI_5th_instar_CNS Rhodnius prolixus cDNA 3- similar to ref|XP_319656.1| ENSANGP00000013993 [Anopheles gambiae] gb|EAA14862.1| ENSANGP00000013993 [Anopheles gambiae str. PEST], mRNA sequence	5e-64	>gb|ACPB01004484.1| Rhodnius prolixus R_prolixus-1.0_Cont21.37, whole genome shotgun	1e-128
Tinf_4it_9_b9			CAGATTCTAAAGAAAAGAAAAAAAACAATTGGGGGCCTTTTTAAACTTATAAAAATCAAAATATATACATGAATAGTTTATCATTCATCATCATACTAAATATTTTCACAAAATATTTTTTTGAATTACAGTATTTTTTCTTTTTAAATATTGTAACGAATAAAAATAAAATGAACTTTTTT	182	***** No hits found *****	--	--	--	--	--	no IPS match	--	--	--	***** No hits found *****		***** No hits found *****
Tinf_4it_9_c10			ATCCCACAAATAGCCCCATCATGATGAACGATTCTATTCTTTACATTCACACTATCATTCATAATCATAATATTCCTATTATACTCACAAACATACAATCTCCCCCAAAGAATTAAAGCAAACAAAATTACTCAACCAAAAGTTAATTG	149	***** No hits found *****	--	--	--	--	--	no IPS match	--	--	--	>gb|ES597501.1| TINL-P2_A11 Triatoma infestans salivary gland cDNA library TISGL-1 Triatoma infestans cDNA, mRNA sequence	1e-70	***** No hits found *****
Tinf_4it_9_c13			ACGCACACACAAACACAAAACAACACAAGAAGCCAGCAGACCCACGACCGAGTGACCTTGCACCAAGTGGTGGGGAGGCTAGCCACGGCTTGCTATATAACCTAGACCCAACACAGCCTGCCTACATTCCAGTGCGATCAGTCTGCGCGTCAATTTATATAATATAAATC	170	***** No hits found *****	--	--	--	--	--	no IPS match	--	--	--	***** No hits found *****		>gb|ACPB01044940.1| Rhodnius prolixus R_prolixus-1.0_Cont779.3, whole genome shotgun	3e-23
Tinf_4it_9_c14			CCTTGTTGTCTTCTTACCTTCCATTCTTACCTTGACATTCTTTCATTCTTCTTAACAAAAGCTTTGTGAGTAGGTAGCAGGCCTCTGGCAAAATTGTATATTTAAAACTTAAGTAACTTTTGGATACAATATGTTCTTCCCTATATGGTAAAGTTGGTAAAAGGAGGTG	169	***** No hits found *****	--	--	--	--	--	no IPS match	--	--	--	***** No hits found *****		>gb|AADN02035560.1| Gallus gallus chromosome 3 bld2_Cont44.64, whole genome shotgun	1e-83
Tinf_4it_9_d10			GTTTTTAATTGATCAACATAACAGTAAAAAAACACACAAACCATCTATCATAAATCAAAACTCTAATGTCTGTGAGTTGGAAATATGGAGTTCCTCAGTCATCTTACTCACCATCCCAGTCAATATTTCATCTCACAGCCATTAGAGTAACCGTCAATTTGTAAGCTCCAATCTTTTGTAAATTTCTAAAAGATTTGAGCATTCATTCATAACAAAGATAAATAAATCATAGCAAAGATGTAAATAATATTTTTAAAAATAAATCATTTCTGTTATATATTTTC	284	***** No hits found *****	--	--	--	--	--	no IPS match	--	--	--	***** No hits found *****		***** No hits found *****
Tinf_4it_9_d5			GGAAATGTGTTTATTAGAGGATCAAAAATAAGGTTTCTTATATTATCTGACATGTTGAAAAATGCTCCTATGTTTAAAAAACAAGGTAATAAAGGAAACACAGGCTCAGGAAGAGGGAAGTCCGCTATACTGAGAGCTCAGGCGGCCCGAGGACGGGCAACCAATACGCGAGGAGGTACTCAGAATGCAGGAAATCGACCGTGGCAGTCTGGTGGAAGTCAACAGCGAAAATAATTTAACTTTTTTTTAAGTGATAATTTTATGTAAAGTTTTGTATTTCTTTAATTTTATCATTTATTCTTATTTCTAGTTTTAATATTTTAAAGTGCTAACCACCGGTTAGACGCACAATAGACATTTCAGGCCTCAACCTTAGTCCCAACGATAAAAGAGTTTCTG…	638	>ref|XP_001120143.1| PREDICTED: similar to small nuclear ribonucleoprotein D3 [Apis mellifera]	3.11781e-17	small nuclear ribonucleoprotein	20	0.726	--	no IPS match	--	9	C:small nuclear ribonucleoprotein complex; F:nucleic acid binding; P:mitotic spindle organization; P:lymph gland development; P:peripheral nervous system development; P:muscle organ development; C:spliceosome; P:nuclear mRNA splicing, via spliceosome; P:neuron differentiation	>dbj|DB853660.1| DB853660 NLNA Nilaparvata lugens cDNA clone NLNA4372 5', mRNA sequence	8e-08	>gb|ACPB01047093.1| Rhodnius prolixus R_prolixus-1.0_Cont996.1, whole genome shotgun	5e-71
Tinf_4it_9_d8			TGTGACCAAGAAGATGCCAGCGGTGAACTGAGATCCCCCATTTCATTTGGTAAACGCCGACGTAGGCGCAGCACTGGTGATGGATCCTCAGCTCGTGATGATCTACTGTCGGTGCAAAGCATCCAGATTACTGATAAATTCGGCTTTAACAAACGTCACAACAGTAGCAGTTCAAGTTATTTCAAAGAACCGTCCACAGTGTTCATGTCGGATTCTGTCCAGAGTAATGGATACTGTTTGAATTTAGCCGGCGTTATAATATCAACTGTTGTCTTTCTGGCCGTACAAATGTCCATAATTGTCGCTTGGGTGTTAGTTTGGTCTAGAAAACGACAACATTCAAAATTATATCATGATTCTAGCTCAAGTATCAGCGTGCAGCCAGAACTGATTCTCTGT…	842	>ref|XP_001948360.1| PREDICTED: similar to CG7802 CG7802-PA [Acyrthosiphon pisum]	6.6476e-19	conserved hypothetical protein	5	0.606	--	no IPS match	--	0	--	***** No hits found *****		>gb|ACPB01014607.1| Rhodnius prolixus R_prolixus-1.0_Cont101.79, whole genome shotgun	3e-73
Tinf_4it_9_e10			TAAAACATACATAAACTTAAATATTTTTAATACCCCTCTGGGGTATAAAATTATTTTTCAATAAATAATTAGATCTCATATCTCATCTTGGCAAATTAAAAACTAAAAATATTATTTATTCAAACATGTTTTGACAATAATCACTCTCATTATTTTTAATTAAAATTTTTATCTTTG	177	***** No hits found *****	--	--	--	--	--	no IPS match	--	--	--	***** No hits found *****		***** No hits found *****
Tinf_4it_9_e6			TCATGTCAGATGTGCCTATTTGAGAACTGACGATTTTAGAGCAAGTGTGAAATGTGCATTACTAATCAAGAGTCTTCAAGGTTGGAAAGCTATGGTACTGGTTGGCAGAACAAATGCAGAGGTAGAAAATTACCAAATGTCGACGTTTGCTTTTAAAGCAACATAATTAATTTTGGCATATATTAGAGTTTTCTGAATAAACGAAATTTCTGATTGACAGTC	222	***** No hits found *****	--	--	--	--	--	no IPS match	--	--	--	***** No hits found *****		***** No hits found *****
Tinf_4it_9_f2			TGACGTGAGGTCCTCTTAATAGTTTGTATTTAATGAAACATTCCTTTGAACTTGAACAGAAGATGGATAAATCTCTAATCAAAATTTGAACTACTCTCGAAAAGAGGTAAGTTTAAAGTAGGACTTCTATTTCCACCACTTGAAACCCAATAATATAAATTCTCATATTGGGTACACAAGAAATCGTTGAATTATTTGAATGATGAGATTGCTGAGGGTCTTAGAAGAATTAGTAATTATCATTGAACAATTAGCAGTATAGTTGGCTTACAGAATTGTATAAATGAGATTGTTTAGAATATATGCAGTCTGCTGGGCACCTAGAAACTGTAATTAATGTATTGTGCTATTGTTTCCTCCAACATTGTTTTGTATCACACAAATTTGTTTTTCATTAAG…	500	***** No hits found *****	--	--	--	--	--	no IPS match	--	--	--	***** No hits found *****		***** No hits found *****
Tinf_4it_9_f20			TTGTTTTTTTGCAGTTTTAGTAGTTAATACCATAAAAACAAAAAAAAATAGGTATGAAAAGGGAACTTACCAACAGGAGGGGTATCCATGAACTAGGCGGGGAGATTCCTCTGTCTTACTTATAAATATTTAAAAATAAAAAATATCCTTTAGGGGACTTTGTAATTAAAACTACTGAATCGAAATTAACTTTCCACATGGAACTATTCGGTAATAGTATAAAATAAAATCTTTCTGGGGAATCTCTCGGCCATGTCCCCTCTTGATTTGGGGATTATCCCCCTTTGAATAAAAATGACATATTAAAGAC	310	***** No hits found *****	--	--	--	--	--	no IPS match	--	--	--	>gb|ES598439.1| TINS-P5_H11 Triatoma infestans salivary gland cDNA library TISGL-1 Triatoma infestans cDNA, mRNA sequence	4e-54	***** No hits found *****
Tinf_4it_9_f22			AACAAGGATTAAAAATCCACGTGCCAAATTTAGCCCTATTTTAGATTCTGATGAGATCAGCAGTTTTTACGCGGCGGAATTCGAACGCAGACAATTCCTCGGAAAATTTGAAATGTGACCACACTAGGAGAACTTCGCTGCTGACCAGCGATATTCTAAGTTCAATATTAAGTACTCAAAACCAGTGATCCTAATATTACTAAAACAACCTAAAATAGAGAACCTTATTAAAAATAAATTTGTTTGAAGCCAGACATACATTTAAAATAAAGTTGCTTCAGGAAAAATTAATCTAGATTAATTTCATTATATTTTCACCTAAAACTGTTCAAGATAATTAGAATTTTAAGTGATACCCATTCCTATGGGTACCCTAGTTGGTATGGGAAAAAAGC	395	***** No hits found *****	--	--	--	--	--	no IPS match	--	--	--	***** No hits found *****		***** No hits found *****
Tinf_4it_9_f23			ATTTTAGACACAAAAAGGAGACAACCAATCAGAAAAGGCCCTTTAGACAAGCATTGGAAAGAAAAAAACAGAAGATGATGATGTTATAGATATAGGAAAAAACGAATGGAAATACATAGCAAAGATCGAAACAGGAGACGATATTAAGACATATAGAGAAGACCTCGAATCAGAGGACGATGTTAAGACACGAGGAAAAG	200	***** No hits found *****	--	--	--	--	--	no IPS match	--	--	--	***** No hits found *****		***** No hits found *****
Tinf_4it_9_f3			GATGTATTGAAGTTGTGGTCGTACAGTTCAACGGTTGATGTTCCCCTTTATCAAAATGAAAGTAATAAATTTTATTGCTTGCTTGTTTGCTCTTTTATTAATCACTGGTCCAGTTACGGCGGGACCAATAGCTGCCGGCGTATGTTACGCAGGGTGTGCTGCCGCAGTAGTTGCATGTTTTGCAGCTGCTGGGTTTACGTTCGGCACCGTTCCAGGTGCCCAAATAGCTGCAGTGCCTGCATTAGCCGGATGCAATGCAGCATTTGGCACGTGTGAAGCTGCTTGTGTTGCAGCCTTGCTAATCCCAACACCTTAAACGGGATTAATTTTATAAATAATGTATTATTACTTATTCAGTTCTTTCGCTGTTATGTATTTGGC	381	>gb|ABR27933.1| putative secreted salivary peptide precursor [Triatoma infestans]	4.49801e-17	secreted salivary peptide precursor	1	0.98	--	no IPS match	--	0	--	>gb|ES597734.1| TINL-P8_F11 Triatoma infestans salivary gland cDNA library TISGL-1 Triatoma infestans cDNA, mRNA sequence	0	***** No hits found *****
Tinf_4it_9_f5			TTTAAAACAATGTTGTTTTTTAAAGGTATTAATTGTAACTTGATTTAAGCAAAAGTTTTTGAAAGTCAAATTTTTGTATACCTTAACGGGGAAAAAAAAAAGATTGGCTTATTCTATCGAAAATCTTTTTGGCAGTAGGTGGAAAGCAATGTTTTCCCGGGAAAATGACGGGGGGATAAAATGGTATCTACTTTTTTGCAGCACCCGATCACGAAGGGTTTGTATTTTGATTGAAAAAAATGTAATATGCTTTTGTTCCAATTTTTAGTAAATG	274	***** No hits found *****	--	--	--	--	--	no IPS match	--	--	--	***** No hits found *****		***** No hits found *****
Tinf_4it_9_f6			ATATCGGCATGAAAATATCATTTTCATTCCTTTAATTCGCTTGTAAATAATTTATCCTAGTAGAAATGTTCTAGTAGAATATTTTGTGCATCCTTCATGATTTGTGTATAATGTTAAAAAATAACAGTTCCTGGCTT	137	***** No hits found *****	--	--	--	--	--	no IPS match	--	--	--	***** No hits found *****		***** No hits found *****
Tinf_4it_9_f8			ATTCCAAACTGGCTCATTTTGTAATGAGGACCTTTCAATGTCACCTTATCAACAACTTTTAGAAAAGGTTCCTTCTTTATCGGTCAAATCTGAGGCTTTGCAGGCTCTAATAGAAAGAAAAGTGAAAGCAAGAACGCAAGACCCACGATGGGGTCAAGATTACAATAATTAGATTTATAATTGTATATGTATTAATAAACAATTTTCTACTCGC	214	***** No hits found *****	--	--	--	--	--	no IPS match	--	--	--	>gb|FD776987.1| NADH-aaa02c06.b1 Rhodnius_prolixus_EST_NADH_T.cruzi_Injected Rhodnius prolixus cDNA similar to ref|XP_308812.1| ENSANGP00000021740 [Anopheles gambiae] gb|EAA04727.1| ENSANGP00000021740 [Anopheles gambiae str. PEST], mRNA sequence	1e-28	>gb|ACPB01015984.1| Rhodnius prolixus R_prolixus-1.0_Cont114.2, whole genome shotgun	1e-22
Tinf_4it_9_g1			GGTACATATTTGTCCTTATGTATGCTTAACCGAATTTACTGATCCTTTACAAATGGATAAATCCAAAACAAAACAAAAAAAAGTCCTTTTAATAGAAGAAGCAATTTTATATAAATATGTAAACTTGCAGTGTGTGATGAATAATTTATTCATCAGTGTGTGATTAATTTATTTTGCACTTAAATTGAAAAATGGGGGGGTTTCTGAATTCCCAATAAACTTTCGATTTTTTTGAATTAATATGTTTCCTAATTAGAAAAACATAATATTCAATAATTTTTTTGGAAAGAGCATTACAGAAATCAAATACAAATTTTAATTTAAAAAAAAAGAGGGAGGGGTCTTCTTTTTTTTTCTGCTGATCTTGAATTTTTATTCATCAATAGAGTTTTGAGTGTG…	726	***** No hits found *****	--	--	--	--	--	no IPS match	--	--	--	>gb|ES598702.1| TINL-P15_H02 Triatoma infestans salivary gland cDNA library TISGL-1 Triatoma infestans cDNA, mRNA sequence	9e-11	***** No hits found *****
Tinf_4it_9_g21			TTACTTATTATATTGAATTCATTTCTTATGTATTAATTCCCTTTTCAATAAATCATTTGCATTTATTGTATTACAATTTACAGTTGTTTTTTTGCAGTTTTAGTAGTTAACG	112	***** No hits found *****	--	--	--	--	--	no IPS match	--	--	--	***** No hits found *****		***** No hits found *****
Tinf_4it_9_g24			AATGTGTATGAAATAATTAATAATTATAAAGAAAGATAGATATGTGTAGATTAGTGTAAATGATAATTAATTAAATGTGAATAGTAATTGCTGAGATTAAATTTTACAACAGATGTTTATTTTTAAAATTCTATATTGTTAAAATATATTATACTCGTTAATCCAGTGCCTTTAATTAAATTATGTATTTGTAAGTTCAACGCTTGCATTAATTGCGTTAATACTAGAATCAATAATCTATTCTTTAAAATTTGTT	256	***** No hits found *****	--	--	--	--	--	no IPS match	--	--	--	***** No hits found *****		***** No hits found *****
Tinf_4it_9_g5			AAGATTTTATTTATATATATTATTTTAGGTGATTTATGAATTCTTATCGCGTGTCATAAGTGTGTGTTTTACTTTAATTGTTTTTTTTTTTAAATAAACAATCTTTTCAGCGGTGCTGTTGCCTTAGTAATGAATCTTATTATTAATACACAAAATAATAGTAATATTTAAATTTATTCAAAATGAAACAGAACTTTCGCTGGACGTATTTTTGATCATAGAAACTTGGTCTTGAGCAATAAAGTATTTG	250	***** No hits found *****	--	--	--	--	--	no IPS match	--	--	--	***** No hits found *****		***** No hits found *****
Tinf_4it_9_i15			GGACCGAATATGCAAAAGGGGGGGAATCTGGAAGAATTTTCCTATGAAAAACACGAGCTGGCTTCCGAAAGCTCATCTGATGTTAAGAAGAAGTCGCTGAGCGGCAGATATAGGGAAAAGGAGGGCAAAGAGAAATAAAAACATTATGTCTCTTCAGACCTTGACCGCCGATGCCACTTCAGTTGGAACCCAGAAAAGATCCAACGTATCGGAAGATACATCCGATACGCAACCGCC	237	***** No hits found *****	--	--	--	--	--	no IPS match	--	--	--	***** No hits found *****		***** No hits found *****
Tinf_4it_9_i3			GGAGCTGGATAGCAACGTGTTCAAGATTCATTGTTTTTTTTCCTGTACAAACAGTTACAAAGTCGATCTTGTAATAAATTGTTTTAGGAGTTTTGGAATTTAAATCTTGTTTAGTAATAGTAATTAACGCAAACATCAACATGAGTGGGTTCAGAGGACTGGTACTGGCTGGAATTCTTCTGGTCGTAGTAGCGCTGATCATTGATTCATCAGAAGCGAAAAAGCAGAAAAGAAGTGAAAAGAATCGAGGACATGAAGGAAACGATAAAGATGGCAAATGGAAAGGAAAGGAAAATCAAATTAAAGAAAAGGTAAAGAATGACAAACAGAAATACAAGAAAGGGAAGAAAGGTCAGGAAGAAAAACTGGCAATAGAAAAGGAAGAATTTCAAGAAAAAG…	521	***** No hits found *****	--	--	--	--	--	no IPS match	--	--	--	***** No hits found *****		***** No hits found *****
Tinf_4it_9_i8			ATTAAATAATTTTGTGAGTTGAGGGTCTTCACACATCTTCATCACTTGTCCGAACAAAAGCAGCCTATTGGTTTCGATCTGGAATAAAATGTTTTCTTTTCTTACACCACGGTCTTAATGTGAGTTTGGAATATGTTTTAATCTAGAGATTCTGCAAATGCTTCTAC	167	***** No hits found *****	--	--	--	--	--	no IPS match	--	--	--	***** No hits found *****		***** No hits found *****
Tinf_4it_9_n14			GGCCGGGCAGGTTTCTTCGTTTGTTTTTTTTCTTTGGTGTGGTGTTCCCTTTCCCAGAATCTCAAGATGGACGCGATCAAGAAGAACATGCAGGCGATGAAGATGGAGAAGGATACGGCGATGGACAAGGCCGATACCTGTGAGGGGCAAGCTAAGGATGCTAACATGCGTGCTGATAAGGTCCTTGAAGATGTAATGGACTTGAAAAAGAAACTTTCTCAAGTTGAATCTGAATTACATCGCACAAAAAAAAAAAAATAAACCCCCCCCCCCCCTCGCCCCTCCAAACTTTTTCTCCCCCCTTGCTTGGGGGCCCGGCCCCC	323	>gb|ABD98770.1| putative tropomyosin 1 [Graphocephala atropunctata]	1.96981e-20	tropomyosin 1	20	0.8905	--	IPR003016	2-oxo acid dehydrogenase, lipoyl-binding site	0	--	>gb|EH660039.1| USDA-FP_186971 Adult Blue-green Sharpshooter (WHGA) Graphocephala atropunctata cDNA clone WHGA054-12-T3_D02 5-, mRNA sequence	3e-33	>gb|ACPB01055261.1| Rhodnius prolixus R_prolixus-1.0_Cont2806.3, whole genome shotgun	3e-55
Tinf_4it_9_n21			ATGGAATGATGACCGGAGAATAAGAGCTTATTCGATTATACCTTTAAAAACAATTACGGTTTAAATTTTCCAACATTAACCTGCATTTAGTTGTTGTTCTGTGAATATAAATGCATTTATTACTTGAAATACGGAGGTGCTCATGAAATGGCATTTTATGTACTGATAATTAAGCAATTCTTTTTTTTTAAGTATTTGAGAAGTATCTTATCAAGTGATGTATAAATGTGATAAAAATATTGATTATATTTAAATAAGTTCAAATATTAACTCAGTGTTAAATATGGTTGAATCACGTTGTTAAATTTTATGAATAAAACCAGTG	325	***** No hits found *****	--	--	--	--	--	no IPS match	--	--	--	***** No hits found *****		***** No hits found *****
Tinf_4it_9_n23			GCCGGGGAAGGAGATATTATTAGAATATAAATATCGAATAATGGATGCATTGTAATACATCCGAGTTAAATGAAGAAATGTTATTTCAAACTCAAGTGTTTTTCTCTAGTTAGGATGATGTTATTCCTCTGTGAAGTGCACCG	143	***** No hits found *****	--	--	--	--	--	no IPS match	--	--	--	***** No hits found *****		***** No hits found *****
Tinf_4it_9_n5			GGCATCTGTACACATTAAGGTGCCAAAACTAGCCGCCAATAAGGCCTATACTTGAGGAAGTTGCTGGCAAATTCAATTTACAAGTCCGTGGTACACGTGGTGAGCACACAGAAGCCGAGGGCGGTGTCTATGATATTTCAAACAAGAGAAGGATGGGCCTTACTGAATATGAAGCCGTCAAGGAAATGAACGATGGCATTGCTGAAATCATTAAGATTGAGAAAGAAATGTAAAAAAAAAAAAAACAAAAGGGCC	255	>gb|AAU95198.1| putative arginine kinase [Oncometopia nigricans]	1.84333e-24	arginine kinase	20	0.977	EC:2.7.3.3	no IPS match	--	2	F:arginine kinase activity; F:ATP binding	>gb|FG546636.1| NADI-aaa81g10.g2 Rhodnius_prolixus_EST_NADI_5th_instar_CNS Rhodnius prolixus cDNA 5- similar to sp|O61367|KARG_APIME Arginine kinase (AK) pir|PC6506 arginine kinase (EC 2.7.3.3) - honeybee gb|AAC39040.1| arginine kinase [Apis mellifera], m	2e-58	>gb|ACPB01009422.1| Rhodnius prolixus R_prolixus-1.0_Cont54.165, whole genome shotgun	5e-38
Tinf_4it_9_o12			GATGGAAAGGGTTCTGATGAACCAGGAGCTAAAGTCTCAAGCCCTTAAGCTTATGAACCTCCAGTTCAAGAATCTGTTTAACCTTGTTTACTTTGTTTATAAAAATAAAAATAAAGTGATAGTCACTTTC	130	***** No hits found *****	--	--	--	--	--	no IPS match	--	--	--	>gb|ES598042.1| TINM-P12_C07 Triatoma infestans salivary gland cDNA library TISGL-1 Triatoma infestans cDNA, mRNA sequence	4e-46	>gb|ACPB01034462.1| Rhodnius prolixus R_prolixus-1.0_Cont410.7, whole genome shotgun	2e-14
Tinf_4it_9_o7			TGATAAACTTCACAAATAAATGTCATTTCAAATGACTGACCATTTTAATATTGTAAGTGCTAAATTTCATTGCGTTTTCTTTTTGTTTTGTTATATATATATATAAATATATATAATCACCCGCTCTAAGGGATTTAATACTTTACGTTATACAGTTAATAATTTCTTTTCCCTTTCAATTGAGGAAAAATTTTAAAAAATTTAATGTGTGTGAAAAATCATGGAAAAAGCATTATGGACCTGTATAAGGATATGTTATTAATAGCATCCCAGATGCGAAGGACTGAAAGGTTTTAAATTTATAATTCTTAGAGAGCATTAAAAAATATTATAATAAAACGC	342	***** No hits found *****	--	--	--	--	--	no IPS match	--	--	--	***** No hits found *****		>gb|ACPB01001688.1| Rhodnius prolixus R_prolixus-1.0_Cont8.3, whole genome shotgun	2e-16
Tinf_4it_9_p10			GTATACTTGAATATAAACTTAGACTAGCAACAACATTAAACCAATAGAAGGAAGAACATAGGCAAACTAAAGATTTACTTGAGAAAAAATTGAAAGAAGAGAAAGAAAAATGGGATAAGGAAAGCCTTGAGACG	134	***** No hits found *****	--	--	--	--	--	no IPS match	--	--	--	***** No hits found *****		***** No hits found *****
Tinf_4it_9_p12			GAGGTCAATCTGTTACCATTATTTCTTCAACTGCACCCGCTCCTTCTGAAGATTGGTCCGCGCAGGATGCTGACTGGAAGGCAAGCGAATGGGGTGGTCAACCTCAACCTTGGGTTTCTTAAATCTTTTTATTATGTGTACAAAAATAAATAACTTCTTTCAAAG	165	***** No hits found *****	--	--	--	--	--	no IPS match	--	--	--	>gb|ES597649.1| TINL-P3_G06 Triatoma infestans salivary gland cDNA library TISGL-1 Triatoma infestans cDNA, mRNA sequence	2e-79	***** No hits found *****
Tinf_4it_9_p13			GCCGGGGGTAGTACTTTCCGTGTACACAGAGGAGCCGTTGTCCAGCCTCTCAATTGTTAGTCCGAATACCCACTTGTTTTTTCGGTCCTACTCTTAGAAGAACAATGTCGACCTACAAGCTCACATACTTTCCCGTAAAGGCTTTGGCCGAACCTATCCGATTTATTCTCAGCTATATGGACAAGGAATTTGAAGATATCCGTTTTGAAAAAGAAAACTGGCCTACAATCAAACCTTCAATGCCATTCGGCAAAGTACCTGTCCTTGAGGTTGACGGTATACAGCTTCATCAGTCTACCGCAATCACGCGTTATTTTGGAAAAGAAGCAGGAATTGCTGGAAAAGATAATTGGGAGGCATTACAGATTGATATAGCCGTAGATACTATACATGATTTGC…	819	>sp|O18598.3|GST1_BLAGE RecName: Full=Glutathione S-transferase; AltName: Full=GST AltName: Full=GST class-sigma; AltName: Full=Major allergen Bla g 5; AltName: Allergen=Bla g 5 [Blattella germanica]	2.69827e-64	glutathione s-transferase	20	0.737	--	no IPS match	--	1	F:transferase activity	>gb|ES597732.1| TINL-P8_F09 Triatoma infestans salivary gland cDNA library TISGL-1 Triatoma infestans cDNA, mRNA sequence	0	>gb|ACPB01019118.1| Rhodnius prolixus R_prolixus-1.0_Cont149.38, whole genome shotgun	5e-41
Tinf_4it_9_p21			GATATATAAAGAAATGACCTTTATTATATATTTTTATTATCACTGGTTAATTTTTGCATTAATAAATACCTTTCTTGGTAAGGCTTCTCCCTCCAATTGAAATTGATCTTCGAGTAAAACAAACTCTCTGTAGGTTAGAGCCTGTGGGGAGAGAGTTTTTTTAAACTAGCACATACGTAAGTCAAATGAAGTGACAAATGATGGCAGGCATTGATTAGCAGATCAATAATTTTGGCAGGTGTTAACTAGCAGATCAATAATTTTTCCGAGAAAATTGATGTAGTGAGAAGCTAGCGATTACTGTACTAAGTAATCTCATTATATTAATCATAACTTCTCCGTACTCAAAAACATCCGTATAGATAAGAAACTTAATTCAAATAAATATGTGGCTTCATC…	516	***** No hits found *****	--	--	--	--	--	no IPS match	--	--	--	***** No hits found *****		***** No hits found *****
Tinf_4it_9_p22			TTGGCTTTCTAACTTGAATTATTTCAGACTTGCCCTTCTGAATTGACTCACGAAGAAAAGAAGCTTTCAGTTAGTTAAAAAACTGTTTATCTGTTTTCTAAGTACTGTTTATCGCATTAG	120	***** No hits found *****	--	--	--	--	--	no IPS match	--	--	--	***** No hits found *****		***** No hits found *****
Tinf_4itc_1_a20			CTTTAGGGGCCGCCCCGACGTGCTTCTGTATTATTTTCTCCTTTTGTCATTTCCAGCCGGCCTAAATCTTTGGAACAGGAATTTTCTTTACTAAAAAATAACATTCAGAATGTTACTGTTGATTGTGTACCTGCACGGGCAGCCGCTCTTAA	152	***** No hits found *****	--	--	--	--	--	no IPS match	--	--	--	***** No hits found *****		>gb|ACPB01019141.1| Rhodnius prolixus R_prolixus-1.0_Cont150.2, whole genome shotgun	1e-15
Tinf_4itc_1_b16			CGGGCAGGTACCACTCGCCATCTTCCCCATATGCAAAAGAGGTTCTTCCCAGAAAGAAAGCCGCCAGCATGTGACAACACGTATATATTGGTCTTCCAAATTCCTGAAATACAATTATTTGTTCATAAAATTCCACAGTC	140	***** No hits found *****	--	--	--	--	--	no IPS match	--	--	--	***** No hits found *****		***** No hits found *****
Tinf_4itc_1_c13			CGGGCAGGTGATAAGAATCGCAGGATGAGTTCGAAACTTGTCAGTCTTATTTCCCTATTTGTTTGCGTATTAAGCTTGTCCCAAGCTTCAATTTTTGATAACAAAAAATTCGGTTCCGGCCCATATCTACCTTGGAAAGTTGGTAGATGTTTAGTGCCATCAGT	164	***** No hits found *****	--	--	--	--	--	no IPS match	--	--	--	***** No hits found *****		***** No hits found *****
Tinf_4itc_1_d22			CGGGCAGGTACTTGCAGCACATTTTGCCATCTGTTTGCTCCTTTTTTCAGCTGATGCGTCGTCACCATGTTGCCTGGTGCCCATCTTCAAATCTAATATACAAGGTCTTGTGT	113	>gb|EFA09350.1| hypothetical protein TcasGA2_TC001676 [Tribolium castaneum]	1.28991e-11	inositol triphosphate 3-kinase c	18	0.996667	EC:2.7.1.127	no IPS match	--	1	F:inositol trisphosphate 3-kinase activity	>gb|GE795637.1| EST_ssal_rgf_871802 ssalrgf mixed_tissue full-length Salmo salar cDNA Salmo salar cDNA clone ssal_rgf_540_026 5-, mRNA sequence	0.0002	>gb|ACPB01049090.1| Rhodnius prolixus R_prolixus-1.0_Cont1319.1, whole genome shotgun	2e-20
Tinf_4itla_1_b4			CAAGGAAAATTAGGACATCGGTCCACTTCCGCAGGCCGAAGACATTCAAGCCTCCTCGTAATCCAAAATACCCACGGAAATCTGTACCTGCCCGGGCTGCCGCTCGA	107	***** No hits found *****	--	--	--	--	--	no IPS match	--	--	--	>gb|FD777536.1| NADH-aaa04f10.g1 Rhodnius_prolixus_EST_NADH_T.cruzi_Injected Rhodnius prolixus cDNA similar to ref|NP_523886.1| Ribosomal protein L23a CG7977-PA [Drosophila melanogaster] gb|AAF47545.1| CG7977-PA [Drosophila melanogaster], mRNA sequence	1e-36	>gb|ACPB01043009.1| Rhodnius prolixus R_prolixus-1.0_Cont682.9, whole genome shotgun	4e-27
Tinf_4itla_1_b8			AGAAGACTACATAACCAACACTCTACCATCATGTACAAGGCAATCTGTTTGATTGGATTTTTGGCTGTGGCTAGTGCCCAGGTATTGAGCAACGTTGATGAATACGATCCTCATCCAACCTATTCCTACAGCTATGATGTACAAGATCCAGTGACCGGTGATTATAAGACCCAATCTGAATCTCGTGATGGTGACTTTGTACAGGGCAGCTACTCACTCATTGAACCCGATGGTTCCAGACGTATTGTTGACTATACCGCCTATCCTGTCAATGGATTCAACGCCGCTGAACACAAAGAGGCCGGCATTACCACTCCAGTTGTTACAGCACCTACTGTATTACATTACTAAACGGCTGATCTAAATTCCAATTTCTAATTTGTTATTTACCG	392	>ref|XP_001815487.1| PREDICTED: similar to Ccp84Ad CG2341-PA [Tribolium castaneum]	1.24645e-27	larval cuticle protein a3a	20	0.7265	--	IPR000618; PTHR12236 (PANTHER)	Insect cuticle protein; unintegrated: STRUCTURAL CONTITUENT OF CUTICLE	1	F:structural constituent of cuticle	>gb|EY123482.1| NADL-aaa19b04.g1 Rhodnius_prolixus_EST_NADL_RpcDNAnorm Rhodnius prolixus cDNA 5- similar to sp|P81225|CU21_LOCMI Cuticle protein 21 (LM-ACP 21), mRNA sequence	2e-38	>gb|ACPB01031688.1| Rhodnius prolixus R_prolixus-1.0_Cont347.39, whole genome shotgun	5e-36
Tinf_4itla_1_c3			ACAAAACTGTATTATATTGCGTCTCTGCAATATACATACAGATGTGCAACGAATAATAATTCGAATTCATGGAACGAACAAAAAAATATATGTTGTGGTGGTTGGTTCCGCAGAGCTTGAAAGCAGGCTATTTTTTTCAAAATGTCTCTGAAAAAAATATATGTTAATGCGAAAAACACCCGAAGAAGAATGTAGT	196	***** No hits found *****	--	--	--	--	--	no IPS match	--	--	--	>gb|ES598875.1| TINL-P17_H11 Triatoma infestans salivary gland cDNA library TISGL-1 Triatoma infestans cDNA, mRNA sequence	1e-06	***** No hits found *****
Tinf_4itla_1_c7			TCGGCGGCCGCCCGGGGCAGGTACCAAATCTTATTCTTAACCTTTGAAGTATTCATAAATTTATCATATTGATCAAACCAACTAACTGTATATTAAAAAGTCACAAAATTTGATTACATCACAGGTTTGTTTTTCGCAGGATTTAGATCGTCTAGGCTAACAGTATGACTTTTTAAAAGATTAAGAACTTCATCATCCTTTGTATTTAATTTAATATCATATTTTGCACCGATTGCCCATAGTGATTCCAGATCATAAACTCTTCTGGCAGAGTCCATCATCAAGTGAAGTATAATATTACCTAAATCCATTGCAATCCAATCAGAATTAGCACCTTCCATTATGGGAGATACAACAGCTGCAAGTTTACCTTTAAAATGCC	382	>gb|EFA03531.1| hypothetical protein TcasGA2_TC013534 [Tribolium castaneum]	1.44696e-15	conserved hypothetical protein	8	0.71	--	no IPS match	--	0	--	***** No hits found *****		>gb|ACPB01053040.1| Rhodnius prolixus R_prolixus-1.0_Cont2203.1, whole genome shotgun	7e-32
Tinf_4itla_1_e7			ACATGTGCAAATAAAAATCTTAAATTAAAATTCCTTGTGCGCTGGTTACTTTTGATTGGCAAGCGAACAGACCCATTTCAACATCTTTTAACTCTCATTGATTTAGTCATTCCAGTCGTCAAAGTATTCCTTAAAGGCTACTGGTTCTCCACCTTCAACGATTCTTTTAATCTGAGTCCATGCAGGATAATTGTTCTCTTCAAGGAAAGCCTGTCCTCGTTTGAGTGATTCTATTTTTTCTTGCCTTGTAGAAGCACGACCTACCCATACGTAGATTCCGGATGTGATTGTATCCAGTATGAAACAATCCTCAGATTTTAACATTGATTGCGATAAAGGTTTCTCGGAAAGCTTCTCTGAAACTAATTTACCACTAGCATCTGAAACTTTGT	392	>ref|XP_001949775.1| PREDICTED: similar to Gelsolin CG1106-PG [Acyrthosiphon pisum]	1.16394e-33	gelosin	20	0.7415	--	no IPS match	--	9	P:ER localization; C:actin filament; F:actin binding; P:mitochondrion localization; P:nucleus localization; P:spermatid development; C:extracellular region; C:cytosol; P:phagocytosis, engulfment	>gb|ES598077.1| TINM-P12_F07 Triatoma infestans salivary gland cDNA library TISGL-1 Triatoma infestans cDNA, mRNA sequence	0	>gb|ACPB01043561.1| Rhodnius prolixus R_prolixus-1.0_Cont708.3, whole genome shotgun	6e-11
Tinf_4itla_1_h12			GGCCTTGACAGACTATGGAGTTGCCGACGTTGATCTCTTCCAGACCGTTGATCTTTGGGAGAAGAAGGACATAGCACAATTCACCGGCTCTAAGTTGTTCTTCAGTGAATTCCCTTTTGCATTCATCGGCAGGTTTAGGTCCCAAGTATGGACCAGGCCATTCTGGATGCTTGTAGGTAGATCTGCCGAGAGCGAACAGTGTAGTGGTGACTTGTGCTATGTCCTACCTCGGCCGCGACCACCGCT	246	>gb|ABR27860.1| calponin [Triatoma infestans]	1.02463e-21	muscular protein 20	20	0.9455	--	no IPS match	--	0	--	>gb|ES597601.1| TINL-P3_B10 Triatoma infestans salivary gland cDNA library TISGL-1 Triatoma infestans cDNA, mRNA sequence	3e-73	>gb|ACPB01008516.1| Rhodnius prolixus R_prolixus-1.0_Cont48.32, whole genome shotgun	4e-14
Tinf_4itla_1_h3			TTCAGAAAACGCATGATCTTTATTGCCAGAAAAGAGTTTGTTGTTAGCTTATTGAAAAGCACTTAATTTTGTTTTTAAAAGCCAATTTTTATTCTCCTAATTCTTTCAAAGAAGAATAATGGCCGAATCTTCTCCATGTGCCAGGTGAGTGTGTGTTTTTTTTAACATCGTTCGTGT	177	***** No hits found *****	--	--	--	--	--	no IPS match	--	--	--	>gb|ES597328.1| TINS16.H02_06041910XN Triatoma infestans salivary gland cDNA library TISGL-1 Triatoma infestans cDNA, mRNA sequence	1e-74	>gb|ACPB01029724.1| Rhodnius prolixus R_prolixus-1.0_Cont308.7, whole genome shotgun	6e-06
Tinf_4itla_2_a14			GCGTGTTCCATATGTTCCTTTTATTACCTTCAATTTCACTTTCAAAGCCTTCTTTATAGGAGCCTTTTTAACAACTTTACCTCCCTTTTGCGCTTTGGGTGCAACTCCACGTTTTGGTTTTTCAACTTTCTTAGTAACCTGTTTTACTGGAGCTTTCTTTGGAGCTGGTTTCACACCAGGTTTGGTTGCAGGTTTTGCACCTGGTTTAGCGGCACCTTTAGCTGCTGGTTTGGCTGGAGCTTTCTTTGTAGCAGCTGCTTTAGCTGCTGCAGGCTTAGCAGCCGCACCTTTAGCTGGTTGTTTACCACTTCCAGCTTTCTGGCTTCCTTTAGCCTGTGGTTTAGGTGCAGGTTTT	355	***** No hits found *****	--	--	--	--	--	no IPS match	--	--	--	>gb|EH114658.1| D10_RPM_P18 Fifth instar salivary gland cDNA library RPSG-1 Rhodnius prolixus cDNA, mRNA sequence	9e-68	>gb|ACPB01043009.1| Rhodnius prolixus R_prolixus-1.0_Cont682.9, whole genome shotgun	2e-29
Tinf_4itla_2_b1			ACATGGCTTCTGCACACCTTACATCATACTCAAGTCCTTCTTGAATGAGTTCTTCTTTCGACCGGGTCGTGGATACCCAAAGTCCATCATTATCTTTTATAAATATTTCACATGGCACAGAAAACTCATTTTCTGACTTCTTAGAAATATATTCCCTTTCTGAAGTCACATCAATATCACTTTCGGTAGCAGTTGGGCTGCAGATTGTTAGATAAGCAAACGCAAGTAACAGCACTGCAATTGGTAAGATATTTTCCTTCATCATTGTCGATTGTGGAATGAGATGGCCGCTTGAGATGTAGAAGATATTCTTCTGATGTTATCTCCCCACCAGAGTAGAGTCAAATCAGTCAAATGCCTTGCCTCTTCCTTATCC	376	***** No hits found *****	--	--	--	--	--	no IPS match	--	--	--	***** No hits found *****		***** No hits found *****
Tinf_4itla_2_c14			ACAGTCCTTCTGATATAGAGAATATTTAAAAAAAAAAAATATCTCCCCCGCCCCCCAAAAATGGTGACTGGTTCTAATTATTTCGTATACCCCGGGGTTGGTTCTATTTCAGCTCTTTTCTGTTGCATTTTAGTGAAAAA	140	***** No hits found *****	--	--	--	--	--	no IPS match	--	--	--	***** No hits found *****		***** No hits found *****
Tinf_4itla_2_e19			ACTTTTGCAGCGCCTTGTTAAACCGTTGAGGATCATCAACTTGTATTTTTTTGAAGAGATCCGCCAAGATGTCATAAAGAGGTTTATTATAGCCGCACTCCCAAATAGCAGATAGCACTGCTGCTTTAAATGT	133	***** No hits found *****	--	--	--	--	--	no IPS match	--	--	--	***** No hits found *****		***** No hits found *****
Tinf_4itla_2_e22			ACAAGGGATGTTGTTGGGGGGAGTGCTATTGGACTAAGTTCTATGGGAGGTGGGTTCAAGAGCATTTTCTTCAACTGGCACCTGCCCGGGCGGCCGCTCG	100	***** No hits found *****	--	--	--	--	--	no IPS match	--	--	--	>gb|FE041499.1| ABLSL6-G4-T7 Haliotis discus hannai cold-shock subtracted cDNA library Haliotis discus hannai cDNA, mRNA sequence	4e-05	***** No hits found *****
Tinf_4itla_2_f1			ACTTCAATCTCGTTTGTTCAGTTACTAATGTCCACAACTTATCTAAATTAATGGTTGGACAAAACTTCTGATTTCTTCTCAAATGATAATTCCTCATTCCCAGCTTTCCGAAGTAGCCTGGATGGTATTTGTCAAAATTGATTCTATGATGGTGCATACCACCAGCATTACCTCGTCCACCAGGATGTTTCCTGTGTTTTCCGATACGACCGTGGCCATGACTTACATGCCCTCTTAACTTCCTAGTCTTCTTCTTGGATGTTGACATTTTCTAATTCTTTATTTCACACGTGGTAAACGTGATTTACC	309	>gb|ABR27828.1| putative ribosomal protein L15/l27 [Triatoma infestans]	3.17356e-31	ribosomal protein l27a	20	0.9835	EC:3.6.5.3	no IPS match	--	3	C:cytosolic ribosome; F:structural constituent of ribosome; P:translation	>gb|ES598392.1| TINS-P5_C10 Triatoma infestans salivary gland cDNA library TISGL-1 Triatoma infestans cDNA, mRNA sequence	1e-172	>gb|ACPB01023932.1| Rhodnius prolixus R_prolixus-1.0_Cont210.43, whole genome shotgun	8e-25
Tinf_4itla_2_f3			CTTGCGGAGAATATTGTGGCAAGTCTGAAGGACGCTGCGGATTTCATCCAGACCCGTGCTGTGCAGAATTTCTCGCGTGTCTCTTTCTCTCTTCAGGTCTCAATGTCTTGTTCCAGAACAATGACGGCTGGCTGAAGTTATCTTCCTCACCAGTCTCATATCTAGCAACGTCGCCTGATGCATAATATTTAGTAAGAGAACCTGCCTCCGTAGGCTGTG	219	***** No hits found *****	--	--	--	--	--	no IPS match	--	--	--	***** No hits found *****		>gb|ACPB01047208.1| Rhodnius prolixus R_prolixus-1.0_Cont1011.3, whole genome shotgun	2e-21
Tinf_4itla_2_h11			ACGGTTTCTATTTAATTGGTATAGTAATATTTTGGAGTTTTATCGGCGTAAACAATTTCTACTGGAGCTTCTCTAGCCAGTCTGACGATTTGATCCAATTCTGCAGCATCATTTACTCCATAAAAAGTGTTGTCTGGAGCAGCTTCACGGCGTAATCTAATACCCTCACGTCTGGGTCCTGGATTTGGATTGTGAGGATATGGCCGT	207	***** No hits found *****	--	--	--	--	--	no IPS match	--	--	--	***** No hits found *****		***** No hits found *****
Tinf_4itla_2_h13			TCGAGCGGCAGCCCGGGCAGGTACAATCCTGGTCGACAAACTTTAGTTCAGAAACCTTTGAAGCCTTGTCAAGTGCGCGAGAAAAAGATCGATCTTTGCGAAAATCATTAACGATTTTCGCGATCTCGCCAGAGACGTTGGTATGATCCATAAAATCAACAGTTCGGACAAAGGCATCTCGAATCGCTGGAAAAGCCTTAAGCAAGAAATTTTTTGCAAAGCCATAAAGCTCAGCAATGCTACCCTGGCAAAGCGATTTGCCTCTCATAGTGTAAAGATAAAAAACCCCGTCCACATGGACACATAAGTGTCCTGT	316	***** No hits found *****	--	--	--	--	--	no IPS match	--	--	--	>gb|FE041159.1| ABLSL-3-E11-T7 Haliotis discus hannai cold-shock subtracted cDNA library Haliotis discus hannai cDNA, mRNA sequence	0.0006	***** No hits found *****
Tinf_4itla_2_h19			ACAAAACAAGTTCAAATAATATAACTGCGATTCATGTTCTTCATTTTACTTTGATCCTCGTTTGTTGGATAACACATGTCACTTTTGGGACAGTCTTAAATTTCGCAACTTAGAAAAAATAAATTCCAGTGTAATTATTTTTTTGAAACATTTCAAGTCATACTGTGAACATTTGT	176	***** No hits found *****	--	--	--	--	--	no IPS match	--	--	--	***** No hits found *****		***** No hits found *****
Tinf_4itla_2_j16			GAAAAATATCCTGGAAAAGGAGGCTTTTATGTGCACGCTGCTGGCTCCTGTGCAACCCTCATAAGGAAAACAGAAAATAGGGTAATTATACAATTACCATCGAAATTGGAATTATCGTTGCCTGAAGAATGCATGGCAACTGTTGGACGACTTTCAAATGTGGAACACTCAAATACTCCAATAGGAAGTGCACAAAAAAGTCGAGAAATGGGTAATCGACCACGTTCCGGTTTATGGCAACGAAAATCTGGTAGGCATGGGAGAAAGTTAAGAGCACTCCCACCTTTAAAAGAAATAAATCCAAAAGCTGATGATGAAAATCCTGAAATATTAAAACTTACTTTAAATTGCGATATGT	358	>ref|XP_972108.1| PREDICTED: similar to AGAP010450-PA [Tribolium castaneum]	2.61879e-33	mitochondrial ribosomal protein l2	20	0.7465	EC:3.6.5.3	no IPS match	--	3	C:mitochondrial large ribosomal subunit; F:structural constituent of ribosome; P:translation	***** No hits found *****		>gb|ACPB01043862.1| Rhodnius prolixus R_prolixus-1.0_Cont722.5, whole genome shotgun	3e-46
Tinf_4itla_2_j3			AAACTGAAGAGGTTAAATCCACGGAAACATCTGGTGAGGTCCAAGAAATTATTACAAGTAATGAAGTAACAACAACGGAAAAGGACAGTGCACTTGGTGAGGAAGTAATTGAAGAAAATAAGGCAATAAAGAAGGAAAATGAAATTACAGAGGAAATTACAGCTGTTGTGGAGGATAATACAGTTGTAAATAAGGACAATGAAATTACAGGAGATATTGAATTACATAAAGAAGCTACAAAACATGAAGAAACTGTAATAACTAAAACAGAAATTACAGGCGGCGATATTACAACAGCACATAAAGAAACAACTATAATAAAATCAACAGAAATTACAACAAATATAGATGAATCAATAATTATTACAGAAAGT	374	***** No hits found *****	--	--	--	--	--	no IPS match	--	--	--	***** No hits found *****		***** No hits found *****
Tinf_4itla_2_j6			ACAGAAAAGGATAAGGTCAACTGCTCTTTTTATTTCAAGATTGGTGCCTGTAGACATGGTGATAGGTGTTCTAGGATCCACAACAAACCAACATTCAGTCAGACTGTATTGCTTCAAAACTTATATGTGAATCCACAAAATTCAGCAAAATCCGCCGATGGTTCACACTTGGTAAGCAATGTCTCTGACGAAGAGATGCAGGAACATTACGACAATTTCTTTGAAGATGTGTTCGTGGAATGTGAAGATAAGT	253	>dbj|BAH72001.1| ACYPI001339 [Acyrthosiphon pisum]	9.82105e-44	splicing factor u2af 38 kda subunit	20	0.994	--	no IPS match	--	7	F:poly-pyrimidine tract binding; F:mRNA binding; F:zinc ion binding; C:snRNP U2; P:regulation of alternative nuclear mRNA splicing, via spliceosome; P:mitotic spindle organization; F:nucleotide binding	>gb|DV017788.1| CA3D06 Diploptera punctata corpora allata cDNA library DP_CALLATA Diploptera punctata cDNA, mRNA sequence	4e-29	>gb|ACPB01060094.1| Rhodnius prolixus R_prolixus-1.0_Cont4337.1, whole genome shotgun	5e-32
Tinf_4itla_2_j7			ACAGAGCCAGATGTTCATTCACTTATAAACATATTTGTTTCTACTGTTCCTTGTTTAGCTGCTGCCATTAGTAGAAAACGAATAATAAAAATGTTTCATTTACAACAAAAAAAATACCCGCTTTGATAAAGATTTTTTTCTATGATAAATTTATTTTGACGCTAAATTTATTTTTTGATCAAATACGAGGATTTACTTAATTCCATTCATGGGTAGTAGTGAATTATAATCTCAGTTGTCAAAATCAGCGGGCTAATTCCAGTGT	265	***** No hits found *****	--	--	--	--	--	no IPS match	--	--	--	>gb|ES598154.1| TINM-P6_E05 Triatoma infestans salivary gland cDNA library TISGL-1 Triatoma infestans cDNA, mRNA sequence	1e-38	>gb|ACPB01046356.1| Rhodnius prolixus R_prolixus-1.0_Cont895.3, whole genome shotgun	4e-08
Tinf_4itla_2_j9			ACCTCGTTCATCTCGTCCAGACAAAGCTAGAAGAATGGGCTATAGAAATAAACAAGGTTATGTCATATTTCGAATCAGAATTCGCCGTGGAGGAAGAAAGAGGCCAGTTCCCAAGGGAGCTACTTATGGAAAGCCGAAAAGTCATGGTGTAAACCAATTGAAACCAACTAGAAATCTACAGGCTATGGCTGAGGATCGAGTTGGAAGAAAATGTGGAGGATTGAGAGT	228	>ref|NP_001037162.1| ribosomal protein L15 [Bombyx mori]	5.74145e-20	ribosomal protein l15	20	0.9525	EC:3.6.5.3	no IPS match	--	3	C:ribosome; F:structural constituent of ribosome; P:translation	>gb|GR909383.1| CFL_P5-090_D12 Bed bug salivary gland cDNA library Cilecsg1 Cimex lectularius cDNA, mRNA sequence	4e-10	>gb|ACPB01026190.1| Rhodnius prolixus R_prolixus-1.0_Cont244.38, whole genome shotgun	1e-32
Tinf_4itla_2_k16			ACAGATTTCCAGTTTATGTTGTGGAGCATTTCATGCTGTTGCATTGTCATCACATGGCCAAGTATATACTTGGGGTTGTGGCGATATGGGTCAGTTAGGTCATCACCGGAGAAGTGACGTGGAAAGGGTTCCACGTTTGGTGGAAGGTCAACTAACTGGCCTTTTAATAAAGGAAATAGCATGT	184	***** No hits found *****	--	--	--	--	--	no IPS match	--	--	--	***** No hits found *****		>gb|ACPB01019118.1| Rhodnius prolixus R_prolixus-1.0_Cont149.38, whole genome shotgun	4e-10
Tinf_4itla_2_k18			GGAGGTAATCTGAAACCCCTGCTTAGTCCATTTGATAAATCTTTTAGCCTGGAGGCACCCCTGCGTGTCCTCCCAATATTTCTCCAAAACTCTCGTCTCCTAAAGTCTAATCTGTCTATAACAGAACCTCTAAGTGACGGCTAGGCTGGCTCGGGACCACAAAAAGATAAAAAGGATCCCTCCTTAGCCTGCGATCTGCCCTCCCTTACCCTCTATTCCGGCAGGTCACGGTACCTGCCCGGGCCGCCGCTCCAGCCCTATGGTGAGTCATATTAGA	277	***** No hits found *****	--	--	--	--	--	no IPS match	--	--	--	>gb|GT934135.1| RM201Sub__02__E06.R Infection EST_SSH of Magnaporthe oryzae Magnaporthe oryzae cDNA, mRNA sequence	8e-09	***** No hits found *****
Tinf_4itla_2_m13			ACAATGCGTAATTTTTTTTTTAATTTTGGTAATTATGAACGTTTGCATCAATTTCTTCATGGTTAATTGTTCATTTTATTTAATTAAAAAGAAAACACATCTCCAGCTCACTGACTGTCCAGAAAAATGATGGCACTTCGGATTGTTGACCTGCCCGGGCCGCCGCTCCAACCCTATAGTGAGTCATATTAGA	193	***** No hits found *****	--	--	--	--	--	no IPS match	--	--	--	>gb|GH716963.1| sshn00254 Biomphalaria glabrata susceptible snail (NMRI): Schistosoma mansoni exposed-snail library Biomphalaria glabrata cDNA clone SSH5382TR, mRNA sequence	9e-08	***** No hits found *****
Tinf_4itla_2_n13			CGATTAGTGTTATGACGTCCGTCGATATTCAGCAACGTGATCCTGTTTTCATTGATGCAACTCCGTCTTGCATCGACGATATTAACATGTTTGACGTCTCGTGGAAATATGACGGTGTTCCTTATGAAATTGAGCTGCACCAAAACACCGCGTATATAACGGACCGTTGCGGTAGGCAACGTCTAGGACTGACCGATTTTAATGAACACTTGTGTTTACATGTGGAAGACATGGGTTCTTATTTTGTTTTAATAGGGGTGGTGATTTTTAGAGGTATGATCCCGCCCCATTCACTGGAGTCTTTGATTAAGCTCCGCTCCGAAGTGGATGTACTGATATATGCTAATCCAATTACACCACCCCAAGGCTGGGGGTGGGGTGCCCCTCCCCCCAATTGAT…	469	***** No hits found *****	--	--	--	--	--	no IPS match	--	--	--	***** No hits found *****		***** No hits found *****
Tinf_4itla_2_n9			ACTGGTGATGGCCATTGCAATGCCTGATGATGATGATGATGCCGCCCGTATAACAATAACTCTTGAAGACGCACAAGACGTGGTGTTGATATCCTTGGCGGGGGCCATGGGCATCATCGTAACTACTAAACCATTCCTCTACCATAATTCAATTCTGTTCATTTGCTTCTTCATATAAATCT	182	***** No hits found *****	--	--	--	--	--	no IPS match	--	--	--	***** No hits found *****		***** No hits found *****
Tinf_4itla_3_a16			ACTGGAAGATTTTGACTAGACGGCCGAGCCATTGATAGAATAATGGATCTCTTAAGGTGGTTAGTGAACTGGTAAGTGCGCCACCAACATATTCATGGTCACTGCTGGTATGGACAGCAAAGCCGAGAGCTTCCAAAGCTGCACAATAATAGCAGCCAAAGTATTTCTCGCTTGGTCTGCCGCTTACACCAAATATGATTTTGCCCAGTAAATCTAAACCATCATCACCTTTCAGTGGAAGTAATGTTGAATTGGAAACTTCCCAAAAGGCTCCTGAATCGATAGCATCGAATATACGTTTTTCCAAGTGTTTCGCTTTCTTTACTTGAGCCTTATTTGTCTCTACTGGTACC	353	>dbj|BAA13324.1| cyanoprotein beta subunit precursor [Riptortus clavatus]	2.8339e-19	cyanoprotein beta subunit precursor	2	0.655	--	no IPS match	--	0	--	***** No hits found *****		>gb|ACPB01039465.1| Rhodnius prolixus R_prolixus-1.0_Cont552.25, whole genome shotgun	3e-09
Tinf_4itla_3_b12			ATGCNGGGGTCGAAGTAAATGGCTTTCTGTAGCAACACTTGCGATGACATTAGCTAGATTGTGCGAGGCAAAAGAAGCGCTGATAAAAGCTGAACACCATGCAGGTCTGTTATTACTATCTTCAGCGGCACCACAGCTGGCAACTGATACTGATGACAGAACGAAATGGCATTCCGGTATTAATACACTGTTTGTAGATCGCTTATTACATCAAGATCTGGCCGCCTGTCTGGAAATCTTGGTCCAATCTGATAGAATACCTGAAGCAGCTTTGATGGCTAGGACTTACATGCCAAGTGAAGTTCCTCGAATGGTAGCCCTATGGAAGGCTAAATGTGGTGACAAA	346	***** No hits found *****	--	--	--	--	--	no IPS match	--	--	--	>gb|GR148933.1| CCBX25575.b1 CCBX Mimulus guttatus IM62 floral buds (N) Mimulus guttatus cDNA clone CCBX25575 5-, mRNA sequence	0.0002	>gb|ACPB01000486.1| Rhodnius prolixus R_prolixus-1.0_Cont1.83, whole genome shotgun	2e-22
Tinf_4itla_3_b15			ACTAAGAGATTTTCCAAACATGTGTTTCGCTTCAACAAGATGTGCAACCATAGCACCGGGTCACACATGGGAATTGTCTCCATTCTGTGGTAAATCAACCTGTGTAAAAGCTGAAGAAGATGGCCGCCTATTGGAATTGGTAGAAGATTGTGGACCATTGCCAAAAACAAATCCAAAATGCAAACTTTCCGACAAAACTAACAAGACCGCACCATTCCCGCTCTGTTGCCCACAATTTGAATGCGAACCCGGTGCAAAATTGGAATATCCAGAAATTCCTACACCCCCACCACCAGCCGGTGAAAAGAAACATGGATAGAAATTTTTCCAAACATATGTTCCTGTGATATATTATAATTCTCCATACTTCTTTTCTTTATCCACTCCTTCTTTTTGATA…	496	>ref|NP_001156258.1| hypothetical protein LOC100167365 [Acyrthosiphon pisum]	3.18162e-39	conserved hypothetical protein	20	0.833	--	no IPS match	--	0	--	>gb|EY124757.1| NADL-aaa06h08.b1 Rhodnius_prolixus_EST_NADL_RpcDNAnorm Rhodnius prolixus cDNA 3- similar to ref|XP_320958.1| ENSANGP00000019896 [Anopheles gambiae] gb|EAA01028.1| ENSANGP00000019896 [Anopheles gambiae str. PEST], mRNA sequence	9e-38	>gb|ACPB01034248.1| Rhodnius prolixus R_prolixus-1.0_Cont404.25, whole genome shotgun	6e-70
Tinf_4itn_1_a17			CGGGCAGGTACAAACAGACGAGCTTCTTCAGTCCAACCAGCTTCATCTGCAGGTGCTACATTGGCTAAGTAACACTCAACGGCTTGAAAGGGCAATGCTAAAAGGTCTGCTCTTATCTGTCTAAGATTAATAGATTCCATTGTTAGATAGCCGCCATAATCTAGAAATCTAACAGTTGAATTACCAGCTTCTTCGTCTAAGCTGACTATCTGAGCACGATACCATCCGCCCATTGTTGGTGCTGCGCAAACTGCATCTTTGATAGGTGTTTCTAAAGCAGGAGCTTCA	288	>ref|XP_001199246.1| PREDICTED: similar to A-kinase-anchor-protein 84 [Strongylocentrotus purpuratus]	5.21077e-21	a kinase anchor protein	20	0.6375	--	no IPS match	--	1	F:catalytic activity	>gb|EB084334.1| 1.46 Midgut subtracted library in response to bacterial injection Rhodnius prolixus cDNA clone 1.46, mRNA sequence	1e-41	>gb|ACPB01034004.1| Rhodnius prolixus R_prolixus-1.0_Cont398.47, whole genome shotgun	8e-59
Tinf_4itn_1_a18			ACTAACTTCACTTGTGCAAGTGAAAGTAAGTTTTAAGTCTCCTCCTTTCTCAGCCTCACAACGGACGTTTCTTTGTTCTCCTGTTTTACTTTGATATGAATACTCAACAATATATTTGCCTTCTGTTGACGTTGAAGCAGTAAATGTCTGACAGACAGTACCTGCCCGGGCGGCCGA	177	>gb|ABR27845.1| salivary lipocalin [Triatoma infestans]	3.18303e-23	salivary lipocalin	4	0.96	--	no IPS match	--	2	P:evasion or tolerance of host defense response; F:binding	>gb|ES597970.1| TINM-P11_E01 Triatoma infestans salivary gland cDNA library TISGL-1 Triatoma infestans cDNA, mRNA sequence	8e-82	***** No hits found *****
Tinf_4itn_1_b11			CGGGCAGGTACTGTTTAAACTGTGGTGTGGCAGCCTGTTTCATTGCAGTAGCTATAGCGGCAATTGCATTATTATGCGGTCCTCCTTGTAAAGCTGGAAATACAGCTTGGTTCACTCGAGATTCTAGATCGT	132	***** No hits found *****	--	--	--	--	--	no IPS match	--	--	--	>gb|FD779233.1| NADG-aaa13g04.g1 Rhodnius_prolixus_EST_NADG_Bacteria_Injected Rhodnius prolixus cDNA similar to ref|XP_318298.1| ENSANGP00000022109 [Anopheles gambiae] gb|EAA13500.1| ENSANGP00000022109 [Anopheles gambiae str. PEST], mRNA sequence	5e-30	>gb|ACPB01007955.1| Rhodnius prolixus R_prolixus-1.0_Cont44.29, whole genome shotgun	2e-29
Tinf_4itn_1_b12			TCCCTTGGTCGCGGCCGAGGTACTCTCTTTTCAATATCGTTCACAGCGGACACTAATCGTCTGTAGACCTGTCCTAGGTCACCACCCATTTGCATAGAAATAAGCCTCAAGTGATCTTCCTCATTGCACCACACCAAGAAGGTTTTGTTTTCATTGTGGAAAATACCACGTCCAGTAGGCCAGAATCTGCAAGCATTCGCAGCCTGAAGGAACCTATCACCCTCCTTGAACAAGAAATGATCATCAATAAGTTTTTGCTGAGTCTCTTTGGTCATACCAGTAAGTGGATAGTATGT	296	>gb|ABJ88949.1| arginine kinase [Triatoma vitticeps]	4.48989e-49	arginine kinase	20	0.9805	--	no IPS match	--	1	F:kinase activity	>gb|FG546636.1| NADI-aaa81g10.g2 Rhodnius_prolixus_EST_NADI_5th_instar_CNS Rhodnius prolixus cDNA 5- similar to sp|O61367|KARG_APIME Arginine kinase (AK) pir|PC6506 arginine kinase (EC 2.7.3.3) - honeybee gb|AAC39040.1| arginine kinase [Apis mellifera], m	1e-97	>gb|ACPB01009422.1| Rhodnius prolixus R_prolixus-1.0_Cont54.165, whole genome shotgun	3e-46
Tinf_4itn_1_b16			CGGGCAGGTACCACATTGTATCATTGTGGTGGGATTGGTCCAGGCAAGTTGCTAAAGTTTGCAACAATCTCATTTTGGGAATCACCATGGCTGGACTTTGTGAAGCATTAGCTATTGGTGTTGCATTAGGATTGGATCCTAAAATATTGACACAAGTAATAAACTCAAGTTCTGGACAATGTTGGTCATCATCAGTATATAATCCAATACCTGGTATTTTGCCTACCGT	229	>ref|ZP_04522920.1| 3-hydroxyisobutyrate dehydrogenase [Burkholderia pseudomallei pseudomallei MSHR346]	1.08245e-18	3-hydroxyisobutyrate dehydrogenase	20	0.8615	EC:1.1.1.31; EC:1.1.1.44	no IPS match	--	6	F:NAD or NADH binding; F:3-hydroxyisobutyrate dehydrogenase activity; P:oxidation reduction; P:pentose-phosphate shunt; F:phosphogluconate dehydrogenase (decarboxylating) activity; P:valine metabolic process	>gb|EH115099.1| H11_RPL_P22 Fifth instar salivary gland cDNA library RPSG-1 Rhodnius prolixus cDNA, mRNA sequence	1e-47	>gb|ACPB01032973.1| Rhodnius prolixus R_prolixus-1.0_Cont374.32, whole genome shotgun	4e-60
Tinf_4itn_1_b22			TCCTTTCGGCCGCCCGGGCAGGTACTGGATTCTGGAGATGGTGTCTCACATACAGTCCCCATCTATGAAGGTTATGCCCTTCCACATGCCATTCTTCGATTGGACTTGGCTGGTCGTGATCTCACTGACTACCTGATGAAAATTTTGACTGAACGGGGCTACTCATTCACCACTACAGCCGAACGTGAAATTGTTAGGGATATCAAGGAAAAGTTATGTTACGTTGCTCTTGATTTCGAACAAGAAATGGCAACCGCTGCTAGCTCTAGCTCATTAGAAAAATCTTACGAACTTCCTGATGGTCAGGTCATCACCATTGGAAATGAAAGATTCCGTTGCCCAGAGGCTCTATTTCAACCTTCATTCCTGGGTATGGAAGCATGCGGTATTCATGAAACA…	461	>gb|ACX37099.1| beta actin [Polyrhachis vicina]	1.40212e-79	actin	20	0.97	--	no IPS match	--	11	C:Ino80 complex; P:maintenance of protein location in cell; P:sperm individualization; P:cytokinesis; P:cytoskeleton organization; P:phagocytosis, engulfment; F:ATP binding; F:protein binding; F:structural constituent of cytoskeleton; C:actin filament; C:lipid particle	>gb|ES597916.1| TINM-P10_H02 Triatoma infestans salivary gland cDNA library TISGL-1 Triatoma infestans cDNA, mRNA sequence	0	>gb|ACPB01021230.1| Rhodnius prolixus R_prolixus-1.0_Cont173.15, whole genome shotgun	1e-153
Tinf_4itn_1_b6			CGGGCAGGTCGCCAGACGTATAGTAGCGGACAATGATCTTAGCCACATAATAACTATTGTCAAAGGAAAGGTAGAGCAAGTTAATCTTCCAGAAGGCATCGATAAAGTGGATATCATCATCTCAGAATGGATGGGCTACTGTCTGTTTTACGAATCAATGTTGGATACAGTAGTGTTTGCACGTGACAAATGGTTGAAACCAGATGGCCTGTTGTTTCCAGATAGAGCTTGTCTTTATATCACGGCCATTGAAGATCGTCAATATAAAGATGAGAAAATAAATTGGTGAGATAATGTGTATGGCTTTAATATGTCTTCCATAAGATCGGTAGCAATAACCGAACCATTGGTCGATGTTGTCGATCCGAAACAGGTCGTGACAAATTCTGCCTTGGTTAA…	413	>ref|XP_971226.1| PREDICTED: similar to AGAP003462-PA [Tribolium castaneum]	5.03466e-61	arg methyltransferase	20	0.909	EC:2.1.1.125	no IPS match	--	2	P:metabolic process; F:histone-arginine N-methyltransferase activity	>gb|ES598041.1| TINM-P12_C06 Triatoma infestans salivary gland cDNA library TISGL-1 Triatoma infestans cDNA, mRNA sequence	0	>gb|ACPB01006087.1| Rhodnius prolixus R_prolixus-1.0_Cont31.2, whole genome shotgun	2e-84
Tinf_4itn_1_c23			ACCAAAGTGTCCAGGAATTTTGCAATGGATGTTTAATTTGTAGATCAGTTATGCTGTGTTTGTCGACTTCCTCTTCTGAAGGCTTGTTCCCAGCCATTTCTTTGTTAGCTTTTTCTGAGACAGTCGAATCAACTTGCATTTAACAAGTTTTCTGTATGAAAGCTACACTATAATTATAACAATGATGTTAGTTACACGTTAAAATAAAAATTAAAACAGCATTCAACAGT	230	***** No hits found *****	--	--	--	--	--	no IPS match	--	--	--	***** No hits found *****		***** No hits found *****
Tinf_4itn_1_d19			CGGGCAGGTACTCTTAAGAAAGATGCGGGCATCTTTTCTCTTGTTGAATAGAGTAGTGTATCTCCCAATTGTCTACGACCCTGAAGCAAATCATGTGTTGGCCCTGATCCGCATGCAGTTTTTGGATATGCCCACGATGTGGCAGAAATGGCAAATATCAG	161	***** No hits found *****	--	--	--	--	--	no IPS match	--	--	--	***** No hits found *****		***** No hits found *****
Tinf_4itn_1_d2			TACCTTGGTCGCGGCCGAGGTACAACATTCTCTTCCAAAATGTTAGTAATGGCACCCTTCCTGACGTTGATACCAGCTGTGCTCTCTCCTTGCGCATGCCTATTACGAAGTTCCGTAACCGTAGCAACTGGATTTAATCCAGCATTTTCAGCCAAAGTTGATGGAATGATCTCCAAAGCATTAGCATATTCCCGCAAACAATAAGATTCCACGCCGACAACCGTCTGAGCGT	232	>ref|XP_002065540.1| GK14617 [Drosophila willistoni]	1.18995e-25	chaperonin containing protein	20	0.905	--	no IPS match	--	6	P:protein folding; C:chaperonin-containing T-complex; C:lipid particle; P:mitotic spindle organization; F:ATP binding; F:unfolded protein binding	>gb|EC431752.1| 163953757 Sea Urchin Testis cDNA library Strongylocentrotus purpuratus cDNA clone TSP-1H4 3-, mRNA sequence	2e-09	>gb|ACPB01024021.1| Rhodnius prolixus R_prolixus-1.0_Cont212.19, whole genome shotgun	5e-41
Tinf_4itn_1_d24			CGGGCAGGTACTCTAGTTACACTTTGTTGAGATACACCCTCCTGTTCTTGAAGTTGTCTCTTATAGATGCTAACTTTTTGGGTGGTCTTATCAAGAGCTTCTTGGAGCAAGGTGATATTTTTATGGTCTTCTTCACATTGGATCATTATTTCTTTAATTGAGCGTTCCTTCTTTCTTAAGATCTTCACTGTTTCAGCATGGCGACGCTTTTCTTCATCCAATTCCAATTCTAGGTCACGGATCCTGGCTTCAAGTTTGCTAATTGCCCTCTTACCACCAACAATTGCGTTAGCCTCTACTTCCTCTAACCTGACTGATAGATTCTTGACTTCAATTTCCAAACTCTTCTTAATGGTTTCAATTTTAATGATTCTTTCTTGTTCTTCATGAAGCAACTCC…	423	>ref|XP_001599268.1| PREDICTED: similar to standard paramyosin [Nasonia vitripennis]	1.30598e-48	standard paramyosin	20	0.9265	--	no IPS match	--	5	F:structural constituent of muscle; P:myofibril assembly; C:striated muscle thick filament; P:mesoderm development; F:motor activity	>gb|EX472731.1| NADI-aaa01b11.b1 Rhodnius_prolixus_EST_NADI_5th_instar_CNS Rhodnius prolixus cDNA 3- similar to ref|NP_523982.2| Paramyosin CG5939-PA [Drosophila melanogaster] ref|NP_729405.1| Paramyosin CG5939-PB [Drosophila melanogaster] sp|P35415|MYSP_	6e-54	>gb|ACPB01016902.1| Rhodnius prolixus R_prolixus-1.0_Cont124.36, whole genome shotgun	1e-55
Tinf_4itn_1_d7			ACAACTGTCCACCATGGTTATCCATTCTGTCGGAATTTGAGCTGATGGCAACTTACATACGTCTGCACTCACTACTATTAAAGTAGCCAATAATCCAAAAATGTATAGAGTTTTCATTATTTAAATCTAATGGT	134	***** No hits found *****	--	--	--	--	--	no IPS match	--	--	--	***** No hits found *****		***** No hits found *****
Tinf_4itn_1_e10			TAGCCTGTTCGCGGCCGAGGTACTGGATGTTCTTCAGGTGCAACTCGGAGTTCATTGTAAAATGTGTGATGCCAGATTTTTTCCATGTCATCCCAGTTAGTTACAATGCCGTGTTCAATAGGATACTTTAATGTAAGAATACCTCTCTTGCTTTGAGCCTCATCTCCAACGTAGCTATCTTTCTGACCCATTCCTACCATAACACCCTGATGCCTTGGCCTTCCAACAATTGATGGAAATACGGCACGAGGGGCATCATCGCCGGCAAATCCAGCTTTGCACATACCGGATCCATTGTCTACAACCAATGCAGCTACTTCTTCGTCGCACATGTTGTCTGTGGGTTAGTTTG	352	>dbj|BAI52959.1| actin [Bursaphelenchus mucronatus]	9.96e-57	actin	20	1	--	no IPS match	--	8	C:cytoplasm; F:structural constituent of cytoskeleton; C:actin filament; F:protein binding; P:cytokinesis; P:cytoskeleton organization; F:ATP binding; P:phagocytosis, engulfment	>gb|ES597916.1| TINM-P10_H02 Triatoma infestans salivary gland cDNA library TISGL-1 Triatoma infestans cDNA, mRNA sequence	0	>gb|ABIR01003479.1| Trichinella spiralis T_spiralis-1.0.2_Cont8.109, whole genome shotgun	6e-63
Tinf_4itn_1_e4			TAGCCTGGTCGCGGCCGAGGTACAGCGGATCTACCATAACCACCATAGTAACCAAGTCCTGGATAGCCCAATCCCAAAACTTCCTTCTTCTCTCGTTCTTCT	102	***** No hits found *****	--	--	--	--	--	no IPS match	--	--	--	>gb|FF579374.1| Elena_26_A05 Drosophila gastrula substracted cDNA library Drosophila melanogaster cDNA, mRNA sequence	0.0006	***** No hits found *****
Tinf_4itn_1_f1			TCTGCCGCCCGGGCAGGTACACAATTTCTTCTTTTTATATTAATATTTTTAACTACTATGACTGTAGGCAGTATTTGTGTATGGTCCACTATATATGGAACTACCGCTGGAGATATCTTTCTTGCCGCGACGTCTTGCCAACAATATTACAAATGCAGCGATAACCATCAACATCAATATTAGACCAGCTATAGCTATCCCAATGGCAAAATTTCGTTGAGATACACAGATATTGTTCGGGTTGTCAAGAGCCTTTTCTCTGGCAACTAAATCAAATTGATCCGGTCGTGAAAGATCGTTCGCTTCATTCACATAAAGTCCACTATAGACTTCTATGGTTGCAGGACTTCCTTCATCTGCTTGCCGTTTCTTCCTCCCACTTGTACCTCGGCCGCAACC…	405	>ref|XP_001949704.1| PREDICTED: similar to AGAP007051-PA [Acyrthosiphon pisum]	5.50016e-15	cutilin-1 precursor	2	0.735	--	no IPS match	--	0	--	>gb|FD463955.1| LARW267TR Haematobia irritans 1st Instar Larvae Haematobia irritans irritans cDNA, mRNA sequence	0.0002	>gb|ACPB01001109.1| Rhodnius prolixus R_prolixus-1.0_Cont4.90, whole genome shotgun	1e-61
Tinf_4itn_1_f18			CGGGCAGGTACAAATCTCGCTTGAAACGATGTGCAATAATTGTATGTGGTGCGCCTATAATACCTTTGCCCCAGGCCAGTTCACCAGATCCTAGCCAAGATCCGTCCAAAGCTGGTTTCCATTGCCCGTCATCGTGCAATACAATGCCGGCCGGTGTGATCAGATCACGTTTTTTCAAATGATGTCCGATTATAGCATGTGGT	203	***** No hits found *****	--	--	--	--	--	no IPS match	--	--	--	***** No hits found *****		>gb|ACPB01038379.1| Rhodnius prolixus R_prolixus-1.0_Cont516.16, whole genome shotgun	1e-16
Tinf_4itn_1_f20			CGGACAGGTACTACTTCTCCAAGGTATCACTGAACTATTTTCGGGAACGCCAAATAGCACTAACTTAACTGTTGTGACTATTTCTCAGAAGAAAAGCAAAAGAACTACTGAACAGGATATTGAGCGTCTTACTAAACAGTTGATGTGTGCTACTCAAGATATATGCTGTAAATTAAAAACGGCCGGTTATTGGGCAGATTTTATTAAGCCCTTCTCTGGAGT	222	***** No hits found *****	--	--	--	--	--	no IPS match	--	--	--	***** No hits found *****		>gb|ACPB01036511.1| Rhodnius prolixus R_prolixus-1.0_Cont462.7, whole genome shotgun	3e-17
Tinf_4itn_1_f8			CGGGCAGGTACTGAGCATTCAGGTAATTACTAAGTGTCTCAACACCACCGCTTTTTTTAAGAAGTAAAAATTCATGTCCTGATCTTACAGCATTAACTTCTTTAGTGAACTCGTTCAAGTCACGCAGTTCTTTGTTTATTTTATGCAGTGGT	152	***** No hits found *****	--	--	--	--	--	no IPS match	--	--	--	***** No hits found *****		***** No hits found *****
Tinf_4itn_1_g10			TAGCCTTTTCGCGGCCGAGGTACGGTGCTGGACACAGTGGTTATAGTGCAATCCCATATTCTCATGGCAGTGGTGGTGTGACATATGGCAGCGACTATGGTAGTGGGCTAACCTATGGACATGGCAGCGGCTATGGAAGTGGGCTAACCTATGGACATGGCAGCGGCTATGGTAGTGGGCTAACCTATGGGCATGGCAGCGGCTATGGAAGTGGGCTAACCTATGGACATGGCAGCGGCTATGGTAGTGGGCTAACCTATGGACATGGCAGTGGCTATGGAAGTGGACTAACCTATGGTCTTGGCAATAGTTATGGTAGTGCCTATCCACATACTTATAGCGGCTATGGT	350	>ref|XP_001848188.1| predicted protein [Culex quinquefasciatus]	1.15771e-12	hypothetical protein	2	0.375	--	no IPS match	--	0	--	***** No hits found *****		***** No hits found *****
Tinf_4itn_1_g12			TAGCCTGGTCGCGGCCGAGGTACTCCAGGCTGGTTATCAGAATAGGTGGTGAATGTTTGTGTTTGTTTTGTTGGAATAGTAGTGTTCCTCTTAATCAATGCTGTCATCACACCACCAGCGGTTTCAATACCCAGTGATAATGGTGTAACATCCAGAAGCAGTAAATCCTGT	171	***** No hits found *****	--	--	--	--	--	IPR019651	Glutamate dehydrogenase, NAD-specific	0	--	>gb|FD779797.1| NADG-aaa16e11.g1 Rhodnius_prolixus_EST_NADG_Bacteria_Injected Rhodnius prolixus cDNA similar to dbj|BAB92074.1| heat shock cognate protein [Bombyx mori], mRNA sequence	3e-32	>gb|ACPB01031094.1| Rhodnius prolixus R_prolixus-1.0_Cont336.4, whole genome shotgun	2e-30
Tinf_4itn_1_g16			TGTCTTTCAGGTATCATTCCCACAGCCTGTCCTCCTGCAACGCATGCGGCAATTAATCCAAACTGACCATCTTCTCTTATCAATCGATTTGCTGTATGCACTGCCAATCGT	111	***** No hits found *****	--	--	--	--	--	no IPS match	--	--	--	>gb|FD481888.1| NADI-aaa39a08.b1 Rhodnius_prolixus_EST_NADI_5th_instar_CNS Rhodnius prolixus cDNA 3- similar to ref|XP_320688.1| ENSANGP00000020177 [Anopheles gambiae] gb|EAA00331.1| ENSANGP00000020177 [Anopheles gambiae str. PEST], mRNA sequence	2e-19	>gb|ACPB01013054.1| Rhodnius prolixus R_prolixus-1.0_Cont85.3, whole genome shotgun	6e-11
Tinf_4itn_1_g22			CGGGCAGGTACAATACTCAATTGCCACTCACGTTGGGCAAAACCTGAACTTAAGAGTGCCACTTTATTCTTGATATAAGTGAATACTGTCAGTGGAAAATTACTCTAAGGGTAAAAATGTTGAGCAAGCTCTAACCAGAGATACTTTAGGAATTCCTGGATTGCCAGAAAACTTCGTTTGGATGCAGGTGAAAGGTGGAAGTAAAACGAGAAACTTACTAGAACTGGCGTTAGAGGAATATGAACAGGGCAGAGATATATTATGGAGTGGGTCAGGCCCAGCTTTAGGCAAAACAATTAGTTGCGCCGAAGTGATGAAGAAGAAATTCTCTCCGATATATCAGTTCAACAAAATATGTTATAGAAGGTTTGAAGAACATTGGGAGCCAAAGTTAGAGGG…	555	>ref|XP_001870805.1| conserved hypothetical protein [Culex quinquefasciatus]	1.40355e-32	conserved hypothetical protein	20	0.6425	--	no IPS match	--	0	--	***** No hits found *****		>gb|ACPB01049091.1| Rhodnius prolixus R_prolixus-1.0_Cont1319.2, whole genome shotgun	3e-26
Tinf_4itn_1_g3			CGGGCAGGTACTGTCTAACATCGTCTTCTTTGCTCAAATTAAACAATTTACGAATTTTAGATGCTCTTTTGGGTCCAAGACGTCTAGGGATAGAATGGTCTGTCAATCCGGGAATATCCTGCTCTCCTTTTTTAACAATTACTAAGGCAAGCACGCTTAAATTTGCGTCTACAATGCAGCCTCTTACTGATTTCCTTTTTCTTTCACCATCACGTCTGGGGCGATAGCAGGAATGTCCTTTAGAAAGTAATAAACGT	257	>dbj|BAF37667.1| ribosomal protein S6 [Elaphe quadrivirgata]	1.3688e-37	ribosomal protein s6	20	0.9645	EC:3.6.5.3	no IPS match	--	3	C:ribosome; F:structural constituent of ribosome; P:translation	>gb|EH114914.1| G02_RPM_P18 Fifth instar salivary gland cDNA library RPSG-1 Rhodnius prolixus cDNA, mRNA sequence	1e-81	>gb|ACPB01015755.1| Rhodnius prolixus R_prolixus-1.0_Cont111.72, whole genome shotgun	5e-35
Tinf_4itn_1_g4			ACCATACCTATAATTTCTGTTGTAACCTCCTCCATTTGAAACATGTGACATGGCTCTTAGCTCAGGTGTTACTTCCTGTTTAGCTTCTTGTAAAACAGACACAAGATCACTTGCCTGTTTTTGATTGTTTGTTGTGAAAAAGGTGTAGGCCGT	153	***** No hits found *****	--	--	--	--	--	no IPS match	--	--	--	>gb|ES598578.1| TINL-P14_E05 Triatoma infestans salivary gland cDNA library TISGL-1 Triatoma infestans cDNA, mRNA sequence	1e-74	>gb|ACPB01007746.1| Rhodnius prolixus R_prolixus-1.0_Cont42.65, whole genome shotgun	1e-15
Tinf_4itn_1_g7			GTCCCGCTTCCGCCCGGGCAGGTACAAGCCTCCAATCTGTAGCGTAGCAAAGTAGTGCAGTTGCCGAAAAACCAAATATGGTTACATTAGGCATCCACTTAGAGGCAATCTCCATATGCCTTTTACCTAATCCGGACAATTTCATTTTCTTCAATGAAGTCGTATAAAAAATTTTTTTAAGATACAGGATCACCAGCTGCT	201	***** No hits found *****	--	--	--	--	--	no IPS match	--	--	--	***** No hits found *****		>gb|ACPB01018161.1| Rhodnius prolixus R_prolixus-1.0_Cont138.74, whole genome shotgun	1e-10
Tinf_4itn_1_g9			CCGCTTCCGCCCGGGCAGTTACCTTTTTCATTTGAAATTTGATGGTTGCTTTAACTTCATCTATTTTCTGCATCATAGATTCCTGATGTGAAAGAAGCCCTGGAAACTTTCCAGCCTTATTCAATCCAGGACCAAGTAATCTTGGGATTTGTTTGATTAACGCTTCACTAGCAAGAAATGCATCATATTTTTTTGCCAATTTTTTTACAAGTTTTTTATTTTTATTCAATTTCTTTAAAGCTTCAACATCCATGTATGGAACTGAATTGGCTTTTGCTTCGTCACAATGCTGTTGATCACCAAGGATACACACTTGCATTTTTGGACGAGGAATATGCTTCAATTTCACAGTTCCTGAGAAACGTTTGTCTTTTTGGGGATCGTAATTCTTCAAACCAA…	510	>gb|ACY69936.1| 60S ribosomal protein L10A [Cimex lectularius]	5.90076e-71	60s ribosomal protein l10a	20	0.954	EC:3.6.5.3	no IPS match	--	5	C:ribosome; F:structural constituent of ribosome; F:RNA binding; P:translation; P:RNA processing	>gb|FG546998.1| NADI-aaa80a03.g1 Rhodnius_prolixus_EST_NADI_5th_instar_CNS Rhodnius prolixus cDNA 5- similar to sp|Q963B6|R10A_SPOFR 60S ribosomal protein L10a gb|AAK76990.1|AF391092_1 ribosomal protein L10A [Spodoptera frugiperda], mRNA sequence	4e-40	>gb|ACPB01028474.1| Rhodnius prolixus R_prolixus-1.0_Cont283.60, whole genome shotgun	2e-48
Tinf_4itn_1_h1			CGGGCAGGTACATCATTTTCCGTGCTGCATCTTTGAATTAGATTACTAGATGAAGTCTGTGGTGTAGGCAAAGAATTAGTGGCGACAAATAAGTAGCATACGACAGCAATTACTGTAAGGAACTTCATATTGTTGATACGGTAAATATAAATTAGATCACTGT	163	***** No hits found *****	--	--	--	--	--	no IPS match	--	--	--	>gb|ES597742.1| TINL-P8_G08 Triatoma infestans salivary gland cDNA library TISGL-1 Triatoma infestans cDNA, mRNA sequence	3e-25	***** No hits found *****
Tinf_4itn_1_h16			ACAAGTAAGATTGATCCCAGCACCCAGAGGAACTGGCATTGTGGGGGCTCCTGTTCCTAAGAAATTACTTCAGATGGCCGGTATTGAGGATTGCTATACTTCTGCTAGAGGTTCTACTGGCACGCTCGGCAATTTTGCAAAGGCTACATACGCAGCAATCGCCAAGACTTACGCATATTTGACACCTGATTTGTGGCGCGATGT	204	>ref|XP_002430250.1| 40S ribosomal protein S2, putative [Pediculus humanus corporis]	1.03401e-21	ribosomal protein s2	20	0.9705	EC:3.6.5.3	no IPS match	--	4	F:structural constituent of ribosome; F:RNA binding; C:small ribosomal subunit; P:translation	>gb|ES597872.1| TINM-P10_D04 Triatoma infestans salivary gland cDNA library TISGL-1 Triatoma infestans cDNA, mRNA sequence	1e-110	>gb|ACPB01048318.1| Rhodnius prolixus R_prolixus-1.0_Cont1183.5, whole genome shotgun	3e-26
Tinf_4itn_1_h18			CGGGCAGGTACCATCTGGTAACACCTCTGGTTCAACTATAGGAACCAATCTGTTAGCTTGGCATATAGAGGCATATCTTGCTAATACATTAGCATTTTCCAAGATAGCTTGATATGAAGGTGTATTTCTGCCAATTTTTAAAACACATCTCCATTTAGCAAAATGGCATCCATCTTTTTTGTAGGTTGCACATCTTTCACCTAGATCATCTAAACCTTGAGTGGT	225	>dbj|BAD12426.1| fructose 1,6-bisphosphate aldolase [Antheraea yamamai]	4.54215e-33	fructose-bisphosphate aldolase	20	0.938	EC:4.1.2.13	no IPS match	--	2	P:glycolysis; F:fructose-bisphosphate aldolase activity	>gb|ES597606.1| TINL-P3_C03 Triatoma infestans salivary gland cDNA library TISGL-1 Triatoma infestans cDNA, mRNA sequence	1e-111	>gb|ACPB01046221.1| Rhodnius prolixus R_prolixus-1.0_Cont882.1, whole genome shotgun	3e-51
Tinf_4itn_1_h19			CGGGCAGGTACCTGCTGCTTTGTTTTTCGTTGTCCAGGTCTAAATAGGTGGGTTGTTCAACTGGTGCTTGATTTTCTTTGTCACATTCTGGCGGGCACCTTACGCATACTGGCGAGCTTGGTGTGAAAAAACCTAGTTCTTCTTGGACTGGATCTTCATGAGATGTAGGCGTAAGTGAATCTTCATAGTATGGAGTTGTGTGGGTGGTGGAGGTTCTTCAACTACTGCAGGAGGCATAGGAGGTGGTGGATATTCCATCGGTTGACTGTGCACCATATGATAAGCTTCTTCCATAAAAATATACCTTGCTTTTTGAAGT	319	***** No hits found *****	--	--	--	--	--	no IPS match	--	--	--	>gb|GR485656.1| Alin_M_001015 Antennae cDNA libraries of the Lucerne Plant bug, Male Adelphocoris lineolatus cDNA clone E01_CB081117151_1052.981.M13F, mRNA sequence	6e-07	>gb|ACPB01036723.1| Rhodnius prolixus R_prolixus-1.0_Cont468.19, whole genome shotgun	1e-113
Tinf_4itn_1_h22			ACCTGCACAGTGGCCACCTCTGTTACCTTTGATTCGACAGTGATTGTTACAGGCTACATGATTATTATTCCACGATCCAGGATCGACCAGACCACAGAGATGATCCCTCTTCAGACGAGACACATGTTTTTCAATTATTTCACCAGATGGTAGTTCCCATTGGGGTTCATCTAATTCTAATTGTTGTTGGGTCAATTCCGCTGGATATGAGTTAGCCAGGGCGGCTACTAGGAACAGAGTAGCCAAAGAGAGCAGGACACACTTCATGATGTTAACTGGGTAGACAAGGAATGTAAGTTACTGTTTCTACTGAGACA	317	>gb|ABD61004.1| defensin [Triatoma infestans]	2.86492e-19	defensin 4	9	0.657778	--	no IPS match	--	0	--	>gb|ES598045.1| TINM-P12_C10 Triatoma infestans salivary gland cDNA library TISGL-1 Triatoma infestans cDNA, mRNA sequence	1e-07	***** No hits found *****
Tinf_4itn_1_k23			CGGGCAGGTACAATAATTATATTAACATTTGAAATTAAAAGTCATACATCCAGGCCCCAAAAAGTAACAACATCCCCACTGTAATGCCCAATCCAGAGAAACAGGAAAATCTTACTTATTAACTCATTCTAACATTAAATTAGT	144	***** No hits found *****	--	--	--	--	--	no IPS match	--	--	--	***** No hits found *****		***** No hits found *****
Tinf_4itnv_1_a18			TACCGTGGTCGCGGCCGAGGTACAAGTATGTTGAGACTGTCGTAACAACGATAATAATCTACGCATTGCCATCTCATGATTCCAAATTGCTCCACACAAATCCATACCATCATCGGCCATTGTAAATCAGGTTTTTTTTCAGTGTTGTAAGTTAGGAC	158	***** No hits found *****	--	--	--	--	--	no IPS match	--	--	--	>gb|ES598175.1| TINM-P6_G02 Triatoma infestans salivary gland cDNA library TISGL-1 Triatoma infestans cDNA, mRNA sequence	5e-55	>gb|ACPB01059165.1| Rhodnius prolixus R_prolixus-1.0_Cont4016.2, whole genome shotgun	2e-14
Tinf_4itnv_1_a4			ACCCATCTGCACCCCAACCTGAATTCCAAGAGTTCTTCACCAGCCAGTAATCTTGTCCATTATCTGCTCCGTATCCAACAGCCAATACACCATGATCTAGTTCTGTAGT	109	***** No hits found *****	--	--	--	--	--	no IPS match	--	--	--	>dbj|DC255564.1| DC255564 Oryzias latipes regenerating fin 3 days postamputation cDNA library Oryzias latipes cDNA clone olrfe16c01 3-, mRNA sequence	1e-08	>gb|ACPB01008204.1| Rhodnius prolixus R_prolixus-1.0_Cont46.28, whole genome shotgun	4e-15
Tinf_4itnv_1_b14			TACCGTGGTCGCGGCCGAGGTACCATTCCCTCTATTGCATTTCTTTATGCCTGGTTTTGCACCGTTGACTTCCAGAGGTTCACAACAGTATAGAGCTTTGACTGT	105	***** No hits found *****	--	--	--	--	--	no IPS match	--	--	--	>gb|ES597473.1| TINL-P1_G01 Triatoma infestans salivary gland cDNA library TISGL-1 Triatoma infestans cDNA, mRNA sequence	8e-22	>gb|ACPB01045814.1| Rhodnius prolixus R_prolixus-1.0_Cont846.1, whole genome shotgun	6e-17
Tinf_4itnv_1_b18			CGGGCAGGTACGTTAACATGTTCAACTTGTCATGTCATATTGAAAAAAGCTGATTATGACCGCCTATCAGATCAGCCTTCTGAAGAAGAAAACGATATGTTAGATTTGGCATATGGACTGTCAGACACAAGCCGATTAGGATGTCAGATTGAACTGTCTGAAGAACTGGATGGATTGGAAGTTACAGTCCCAGCTAGTGT	200	>ref|XP_001983693.1| GH16023 [Drosophila grimshawi]	5.16754e-21	adrenodoxin	20	0.8535	--	no IPS match	--	4	C:mitochondrial matrix; F:iron ion binding; F:electron carrier activity; F:2 iron, 2 sulfur cluster binding	***** No hits found *****		>gb|ACPB01008208.1| Rhodnius prolixus R_prolixus-1.0_Cont46.32, whole genome shotgun	2e-37
Tinf_4itnv_1_b3			CGGGCAGGTGGCAGGTTTAAGGATCTGCAATTTTTTACAGGGGAATCAATGGACGTTGATGGTATGATTGCCCTTCTAGAATACAGAGATATTGACAACGAAGGTGTCCCAGT	113	***** No hits found *****	--	--	--	--	--	no IPS match	--	--	--	>gb|FG545287.1| NADI-aaa55f05.g1 Rhodnius_prolixus_EST_NADI_5th_instar_CNS Rhodnius prolixus cDNA 5- similar to ref|NP_650048.1| CG4800-PA [Drosophila melanogaster] sp|Q9VGS2|TCTP_DROME Translationally controlled tumor protein homolog (TCTP) gb|AAF54603.1	4e-36	>gb|ACPB01029724.1| Rhodnius prolixus R_prolixus-1.0_Cont308.7, whole genome shotgun	3e-25
Tinf_4itnv_1_c24			CGGGCAGGTACAATCTGTTTTACAAGTAAGGTATGTTCACCTCGCAGACCCGGCGACTCAAACTTGTCGCTTGCTTTCATATCTGGATCCCATACTTCTTTGTATTTACCCTTGTCTAAAGTCAAACCCCAAAAATAATCCTCGGTCATGATGGTTTAAAAATAAATGGGTTCAATAAGAGAGCCGACCAACTAAATACACCGGCA	206	***** No hits found *****	--	--	--	--	--	no IPS match	--	--	--	>gb|FD480593.1| NADI-aaa37g01.g1 Rhodnius_prolixus_EST_NADI_5th_instar_CNS Rhodnius prolixus cDNA 5- similar to dbj|BAA90827.1| nucleic acid-associated protein 36 [Asterina pectinifera], mRNA sequence	6e-09	>gb|ACPB01014828.1| Rhodnius prolixus R_prolixus-1.0_Cont103.85, whole genome shotgun	4e-41
Tinf_4itnv_1_c3			ACTCATCAATTCAACGTCACATTTATTAGTTAAAATTTGAATATCGTCGTCATCATCATCAAATCCTTCAAGTGATATATCAATTATATCCTTCGTATCTTGTTTATCAACCTCCAACGATGCTTGAAGTTGATGCAACGATGAAAATAACACATGAAATTGCTTTCTTCTCATTTCTAATTTCTCTTCTAATTGTGTATACTTCTCCTCCAAGTTTTCGAGTTCCTTTTTAAGTTTACCCAGTTTTTCATTTGTTTCCTTCCTGTCTGGTTGTTCATTAATAACTTTAGATAAGACTTCATATTCCAATCTATTTTTTCTTATAACTTTTGCCTCTTTGAAGTCTTCTTTTGTGCCGACAATTTCTTCCTTAACAGACTGAATAGTGTTCTCAATCTG…	548	>ref|XP_001121054.1| PREDICTED: similar to Ngg1 interacting factor 3 like 1 binding protein 1 [Apis mellifera]	4.27447e-31	tho complex 7 homolog	20	0.657	--	no IPS match	--	0	--	>gb|EC916343.1| F06_ADRIANA_ENTOMOLOGIA_P5_241104_R01_CMR_3.12_EVEN_SPACING_503 Adult Triatoma brasiliensis salivary gland library TBSGBH-1 Triatoma brasiliensis cDNA, mRNA sequence	3e-78	>gb|ACPB01035007.1| Rhodnius prolixus R_prolixus-1.0_Cont424.2, whole genome shotgun	1e-92
Tinf_4itnv_1_d11			ACTGTATTCCGAGACATTTACAATCTTGGGCTCCTCTACCGTATATATTGCCTTGCTCATCCTTCACAGCTGCAAAAGGATCGTGTATCCAACTTTCCTTATACACCGGGACGACATCCATGTGAGAATTTAGTAATATAGAACCAGCTTGGTGGTCAGTTCCGGTCCATGTGAGGATGACCACAGGTTTAAGGACGGTGCCCAACACTCTGGTTTCCAGGCCCACCTCTTCACCCAATCGTTTTATAAATTCTACACACTTGGTATAGTCTACATTTGGTTGT	284	>ref|XP_001951399.1| PREDICTED: similar to AGAP000679-PA [Acyrthosiphon pisum]	4.14776e-26	aminoacylase 1	20	0.7115	--	no IPS match	--	3	P:cellular metabolic process; F:hydrolase activity; P:primary metabolic process	***** No hits found *****		>gb|ACPB01023085.1| Rhodnius prolixus R_prolixus-1.0_Cont197.8, whole genome shotgun	2e-13
Tinf_4itnv_1_d12			CGGGCAGGTACTTTGGATCTGTATCATCAAATGCTAAACCATTGCCGCATGTTTTCAACTCCGCTACACCATTGTCGCATTTCCAATATTTGTCGCAAGACGTATGATGTGGATAGAAACCATAATCGTCGGGGCATTTAAAACATCTTTTCTGTGCCCTAGCGATAGTGGTAAGACCAACAAGAAGGAAAAAAATGGCGCTTGTCGTTCTCTTCATGGTCACTAAATCACTGTTAAAAACCCCG	245	>ref|NP_001165859.1| cuticular protein analogous to peritrophins 3-C [Acyrthosiphon pisum]	6.02976e-22	gasp precursor	20	0.802	--	no IPS match	--	4	C:extracellular region; F:chitin binding; F:structural constituent of peritrophic membrane; P:chitin metabolic process	>gb|DV617692.1| EST1220688 Glossina morsitans morsitans Fat body cDNA Glossina morsitans morsitans cDNA clone GLAEH44 3- end, mRNA sequence	1e-13	>gb|ACPB01002302.1| Rhodnius prolixus R_prolixus-1.0_Cont11.40, whole genome shotgun	1e-41
Tinf_4itnv_1_d13			CGGGCAGGTTCTCCATTTCCGCTGATGATAATCAACCAAAACTCACCATTGACCTGTCTGACACCAGAAGGAGAGGACCTTATGGAAGTGAACGTCGTCAGAGTGCCAGAGTCGAACAAGATGCTTGGGTGAGCAGGAATGGTAATTGGCGAGCTGGTGGTTATGTACCCTCAGGAAGATCGCAGGAAGAAACCTGAAA	199	***** No hits found *****	--	--	--	--	--	no IPS match	--	--	--	>gb|FD779437.1| NADG-aaa08e03.b1 Rhodnius_prolixus_EST_NADG_Bacteria_Injected Rhodnius prolixus cDNA, mRNA sequence	2e-15	>gb|ACPB01038799.1| Rhodnius prolixus R_prolixus-1.0_Cont530.17, whole genome shotgun	3e-14
Tinf_4itnv_1_d14			ACCATTTCGGCATAAAACTTTATATAAATTTGGATTTATAGTTTCGTCTATTGTTTTTGTCTCACCATCTGATAGCAATGCTTGGTAATTGACAAATGCAATATCAGCACCTTTCTCTGACAGACATCTCATCGTTTGAAGATTTTGTTCCTTAATAGT	159	***** No hits found *****	--	--	--	--	--	no IPS match	--	--	--	***** No hits found *****		***** No hits found *****
Tinf_4itnv_1_d24			CGGGCAGGTACTGTATTACTGTAAAATGACACGAGCAATTTTGTCTACTTTTTTTATTGCTGTTCTCAATGTAGCACATATTTTGTGCACTCGTAAAGATCCTGAAATAAAAGCCACTTCTTACACTACTGAAGATGGATCTGTTGTCGCAAATGTCGCATTTGTTACGGAATTTACTTTGAAATGTTCTAATGGAGTTAGTGAAATACCATTATATGCTGATGTAAGTGGAAAAATGTTTCCTGCAGTTCAACTGTCCAAAGATTCATATCAGGTCAGCTGGGTAGAAGAAATTCAAAAGGCTAGAAGTGGTGTGT	317	>ref|XP_001608266.1| PREDICTED: similar to 16 kDa salivary protein [Nasonia vitripennis]	6.38436e-19	translocon-associated delta subunit	15	0.676	--	no IPS match	--	1	C:cell part	>gb|EH113895.1| RPS-P3-F2 Fifth instar salivary gland cDNA library RPSG-1 Rhodnius prolixus cDNA, mRNA sequence	1e-66	>gb|ACPB01005487.1| Rhodnius prolixus R_prolixus-1.0_Cont27.10, whole genome shotgun	6e-66
Tinf_4itnv_1_d4			CGGGCAGGTACAGACTGCTGAGATAAACATCTTCTAATAACTTCACGTATCTCATCCGGACTTATTGGAGGTGGTTGAATTATCGGATCTTGGATTGTTTCTTCTCTAAGTGTAAGGACCATATCAATAAGAGTTGCAATTGTCTCTTTAGCAAGGTATACAAGAATTTCAGATAGTGGACCAGAAATTTCATCCATATATCTTCCTACATATTTCAACCAATCTACGAATCTCTTAGTTGACATTTGATTGCTAGCGAATGATGCGCATCTTGACATATGATACTCCTCATAAGCAGATGAAGAAAGATTCATAGTAAGTGAATTAGCTCTGCTAAGGCGTTCTTCTTTAATTTCATCGTCTGCTCCTTCAAGATCATCCNCCTCCTCATCCCTTTTT…	415	***** No hits found *****	--	--	--	--	--	no IPS match	--	--	--	>gb|FD482020.1| NADI-aaa34h09.b1 Rhodnius_prolixus_EST_NADI_5th_instar_CNS Rhodnius prolixus cDNA 3-, mRNA sequence	1e-57	>gb|ACPB01070489.1| Rhodnius prolixus R_prolixus-1.0_Cont9550.1, whole genome shotgun	6e-05
Tinf_4itORE_1_a9			TTTGTGCATATACCGACAGATGGTCTTACGGACATGGGGGCGTCCTACAAGGCATGGACTAAAAATGCAATCTAGACCCAGGTCTCAAGACCATCAATCCAACGCCTTCGCCATCCCGGCGCGCTCTGTCGCTCGTGGATTCCGGCTCCAGAGGGCTTGCGAGAAATCCCAAGATCAACGCATCGTCGTAGCCAGCGGGAAAGTCAGCCAAGCTGATGTTGACCGCCGCTCTGCTATGCGCCTTGCGCGCATTTGAGGAGACGGCCATCAACTACTACCCATTCCACA	288	***** No hits found *****	--	--	--	--	--	no IPS match	--	--	--	***** No hits found *****		***** No hits found *****
Tinf_4itORE_2_a18			CGGCCAGCGGAAGACCGAACCCCTTGTNGGTGTAACAGATGAAGCAGGTCGGACGATTGTGCTTCGAGGCATCGTCGAACGCCTTTAACAAACTCGGCAGATCGTGGCCGCCCAGATTGTCATCAGCGCGGAGAGTTTCTCATCGCTGCGCCGGTCGATCAACGCGCTCACCGGCCCCTGATCGCCGATTTCATCATGAAGCTTCTTGCGCCAGGCCGCACCGCCCTGAAACGTCAGTGCCGCATAAAGCTGATTGGGGCAGCGGTCGATCCAGTCGCGCAGTACATCGCCGCCGGGTTCGGCAAAGGCTTGCTGTTGCGGGGATCCGTGCTTGAGAATCACGACGTCCCAACCGAAGTTGGCGAACATCTGTTCGAATTTCTGCCAAAGCCCCTCGCG…	455	>ref|YP_002290064.1| pyruvate dehydrogenase alpha subunit [Oligotropha carboxidovorans carboxidovorans OM5]	9.56724e-72	pyruvate dehydrogenase alpha subunit	20	0.852	EC:1.2.4.1	no IPS match	--	2	P:oxidation reduction; F:pyruvate dehydrogenase (acetyl-transferring) activity	***** No hits found *****		>gb|ABXL01000020.1| Pseudovibrio sp. JE062 ctg_1106541214803, whole genome shotgun	4e-09
Tinf_4its_1_A4			TAAGTACTGCCTGTTTTGCCGCTTTCACCGATACCAGTCGAGCGGAAATGGCTCTACTGCTCAAAATACAAGAATATTGTTACGAAAATATGAACTTCATGAAGATCTTCCACAAAATCATTTTACTTTTTTATAAAAAGGAGGTGATTTCTGAAGAAGTAATCTTGAAGTGGCATCGTAAACTGGCCATCCTA	194	>gb|ABN12073.1| putative eukaryotic initiation factor 5C [Maconellicoccus hirsutus]	1.85008e-18	translation initiation factor	20	0.8745	--	no IPS match	--	11	F:translation initiation factor activity; P:negative regulation of translation; C:axon; C:cell soma; F:ribosome binding; P:neuron fate commitment; P:long-term memory; P:axon midline choice point recognition; P:oogenesis; C:cytoplasm; F:translation initiat	>gb|FD779560.1| NADG-aaa14e09.b1 Rhodnius_prolixus_EST_NADG_Bacteria_Injected Rhodnius prolixus cDNA similar to ref|NP_730958.1| elongation initiation factor 5C CG2922-PA [Drosophila melanogaster] ref|NP_730959.1| elongation initiation factor 5C CG2922-PB	2e-55	>gb|ACPB01013062.1| Rhodnius prolixus R_prolixus-1.0_Cont85.11, whole genome shotgun	1e-37
Tinf_4its_1_A6			TAGGATGGCCAGTTTACGATGATAATTCTGTGGTTACATTGTCACAGGCCAAAATGGATGAACTACAGTTATTCCGAGGGGATACAGTCCAGCTGAAAGGTAAAAGGCGTAAAGAGACAGTCTGTATTGTATTGTCAGACGAAACCTGTCCGGATGAGAAGATACGTATGAATCGTGTGGTTAGAAATAATCTACGTGTACGATTATCGGATATTGTATCTATACAGGCTTGTCCGGATGTGAAATACGGCAAAACAGGCAGTACTTA	268	>gb|ACY40036.1| AT24528p [Drosophila melanogaster]	3.68394e-27	spermatogenesis associated factor	20	0.956	EC:3.4.21.0	no IPS match	--	15	P:oocyte microtubule cytoskeleton polarization; F:serine-type endopeptidase activity; F:ATP-dependent peptidase activity; P:rhabdomere development; P:regulation of pole plasm oskar mRNA localization; P:endoplasmic reticulum organization; P:Golgi organization; P:endoplasmic reticulum membrane fusion; C:fusome; P:protein localization; C:proteasome complex; P:proteolysis; C:endoplasmic reticulum; C:…	>gb|EB456359.1| 1099341391070 12-DrosW-std-1P6Kb Drosophila willistoni cDNA clone 1061018546485, mRNA sequence	8e-12	>gb|ACPB01000139.1| Rhodnius prolixus R_prolixus-1.0_Cont0.139, whole genome shotgun	2e-22
Tinf_4its_11_A11			TTGAAGAGATGTTTAGAATGAAAATATTTATGGATAATAAGAAAAAAATAGAATCACACAACGCTAAATATGAACAAGGAGAAGTATCATACAAAATGATGATGAATCATTTTGGAGATTTGATGGCCCTTGAATTCAAAGAACTGATGAACGGATTCTAGATGTCTCCAGATACTAAAAGGAACGGTAAACTTAACCTTCCTTCTAATAGTAATTTACCTTACACTGTTGACTGGAGGCAGAAAGGAGCCGTTACCGCTGTCAAAGATCAAGGATCCTGCCGATCTTGTAGGTCGTTCCTCGTAAACTGGGCAGCCTA	319	>gb|AAL34984.1|AF320565_1 cathepsine L-like cysteine protease [Rhodnius prolixus]	2.17596e-35	cathepsin l-1	20	0.6545	EC:3.4.22.0	no IPS match	--	2	P:proteolysis; F:cysteine-type endopeptidase activity	>gb|FD777370.1| NADH-aaa03d05.g1 Rhodnius_prolixus_EST_NADH_T.cruzi_Injected Rhodnius prolixus cDNA similar to gb|AAL34984.1|AF320565_1 cathepsine L-like cysteine protease [Rhodnius prolixus], mRNA sequence	1e-23	>gb|ACPB01008203.1| Rhodnius prolixus R_prolixus-1.0_Cont46.27, whole genome shotgun	3e-21
Tinf_4its_11_A12			TATGAAGTGCAAGTACATGGTTGGGCAGATAGTATTGGCGCATAATAGTAGCCGCCGGCAAATATGATTGGTGGCGTTGGTATGGGCGCAGCAGCTGCATTATGTTGGATACTGTAACTATTCTGTTCATTACATAAGTAGTGTACACGCCACGTTCTTCAATCATGCATAAAGTCTGCCGGCGTTCATGTCCCATCACGCACACCGTTGATTTCTCCACCACCGAATGGTGGATCATTACGTAATGATATTTAAGTACTT	261	***** No hits found *****	--	--	--	--	--	no IPS match	--	--	--	>gb|FD776510.1| NADH-aaa08d07.g1 Rhodnius_prolixus_EST_NADH_T.cruzi_Injected Rhodnius prolixus cDNA similar to ref|XP_313964.1| ENSANGP00000009978 [Anopheles gambiae] gb|EAA09418.2| ENSANGP00000009978 [Anopheles gambiae str. PEST], mRNA sequence	8e-09	>gb|ACPB01017667.1| Rhodnius prolixus R_prolixus-1.0_Cont133.36, whole genome shotgun	8e-31
Tinf_4its_11_B1			TTAACAAGTAAATAATCTACCCAAATCTGAAAGGCCCTCTGATCTAGAACCGAGTGATGACGAAGATGTCCCACCTAGGCATGCGGTAATGCCGAAGTCAGTTCCGAAGAGTTACGATACAGTTGATCAACAAGAAAAAATTAATTATGAGGAAGAAATTTATGAAGAACAACAAATTAAAGAAACAGCCTCCAAGATCTCTAAATCAGAAGTGCCTCGCGAACCTGTTAAAACGCCTAAAGAACTCCCATCCTCAAAAGAACATCCATAACAGAAAGAAACAAAAAAGCCTCTAGATCGTAAACCT	307	***** No hits found *****	--	--	--	--	--	no IPS match	--	--	--	***** No hits found *****		>gb|ACPB01040391.1| Rhodnius prolixus R_prolixus-1.0_Cont583.4, whole genome shotgun	2e-16
Tinf_4its_11_B11			AGGATGGCCAGTTTAAGACCTTTTAGGTAGTGTAATTTCTAATTGAAACTTTTTATTATCTCCTTATGGAATATTTGGAAATTATTATTGTTAAAATTATGCTTTGTTAATATTTGAGACTTAAGTATTTGTAATATTAATAATTTAAGTTGTTTTATGTATATAAATATTTTCGATTACTCATCTATTTCTTAT	195	***** No hits found *****	--	--	--	--	--	no IPS match	--	--	--	***** No hits found *****		***** No hits found *****
Tinf_4its_12_A11			TTACGTCCGGACAACATGCTCATATGAATCAGTCAAACTGTTCGATCTATTCTATTTTGCCTAAGATATTGATACATTCTATAGAGCAGCCAGCTGGGCTAAGAAACATATTCATCCAGTACAGTTTGCCTTCGCTTACACCTTGGCTTTATTGCACAGAGAAGACTGCCGACATCGTAAACTGGCCATCCTA	193	>gb|ABF21497.1| hexamerin 1 [Lygus lineolaris]	3.73525e-11	hexamerin 1	2	0.77	--	no IPS match	--	0	--	>gb|FD777751.1| NADH-aaa09a08.b1 Rhodnius_prolixus_EST_NADH_T.cruzi_Injected Rhodnius prolixus cDNA similar to dbj|BAA13324.1| cyanoprotein beta subunit precursor [Riptortus clavatus], mRNA sequence	2e-17	>gb|ACPB01039465.1| Rhodnius prolixus R_prolixus-1.0_Cont552.25, whole genome shotgun	5e-19
Tinf_4its_3_B9			TAGGATGGCCAGTTTACGATGTCCAAGCTATTAACACTATGTGCAAAGCTCAAAAGACCGAGCTGTCGCAAAATCTTCAACAACTGTCAGAAAAGGCTAGATCTACAACAGAATTTATACAGAGGCTGAAAGGAATGACAGACAAAATAGGCGAACATTGTGTGGAATTTGAAGAAGCCGTTATACAAGAAGTGGACGATCTAATGGCCGCATTGGAAGCAAGAAAACTTCAACTAGTAGAATATGTTCGCCAAGAAAGGGATGCTAAGGTGCGCACATTGAAGGATCAAGTAGCAGCGTGTACGGCAAAACAGGCAGTACTTA	324	>ref|XP_002427858.1| tripartite motif-containing protein, putative [Pediculus humanus corporis]	2.16465e-27	tripartite motif-containing	20	0.7455	--	no IPS match	--	2	C:intracellular; F:metal ion binding	***** No hits found *****		>gb|ACPB01040528.1| Rhodnius prolixus R_prolixus-1.0_Cont587.24, whole genome shotgun	5e-54
Tinf_4its_3_C10			TAAGTACTGCCTGTTTTGCCGCTGATCGCGATTTCAAATGAAATACCTTCAATCACCTTCGCATCCTCGTTCGAAGCATCGGATGCCGCAGGCAGCGCTCCTAGTATGCATAACTCGCAGCGTTTTGATTGAAGAACCTAACTTGCAGCTGATTTTAGGTTTTTCGTATGTCGGTGCGATGAAGGGTACTGCCGCCCATAATGGAATCACGGTCTGCGAGACGCGATCTTTAGCCTCGACCATGGCAAAAACAAATGGATACTTTTTGCCCTTCAAAGAATCGTTTCGACCTTGAGAAAGAGCCTCTCCGTAAGCGCGAAAACGTGAGATCTTCTTTTCGGTTTTGTTGATGTCAAACTCGCCTGTGATGTTACCATCCACACTACCCTCTCCAGCGAT…	403	***** No hits found *****	--	--	--	--	--	no IPS match	--	--	--	***** No hits found *****		***** No hits found *****
Tinf_4its_3_C11			TTCGTCCGGACAACATGCTATCTAAAATTTCACTAAAATATTGTGAAGTATTCACATCTGATGTTTCACTTTTTTTAATAAAAGGATGTACCAAAAGTTTGTTATATTTAGGACGTTGATTTTCTTCTTTAATCAGGCAAGTATCCACAAACGATATAAAATCCTGTGAAAATTCGAATTGTTGGTAATTATGTCTTAGTGTAGGTGGATTACCATTTACCACTTGATAAAGCTGATCGAACACACTTTTCCATTTAGGATATGGAAATTTGCCAGTTGCTACTTCCATAAGTGTAATTCCTAATGACCAAACATCCGATCGCACATCATACCCACTTTTTCCTCTTTGAGGATCTACCCTCTCCAGCGATGAGA	375	>ref|XP_394054.3| PREDICTED: similar to MAP kinase kinase 4 CG9738-PA isoform 1 [Apis mellifera]	2.63904e-41	dual specificity mitogen-activated protein kinase kinase 4 mapkk4	20	0.7885	--	no IPS match	--	4	P:activation of JUN kinase activity; F:receptor signaling protein serine/threonine kinase activity; F:ATP binding; F:JUN kinase kinase activity	>gb|EW966562.1| SFHL_01_M20 Headlice composite library with all live stages combined Pediculus humanus capitis cDNA, mRNA sequence	1e-08	>gb|ACPB01003306.1| Rhodnius prolixus R_prolixus-1.0_Cont14.179, whole genome shotgun	1e-58
Tinf_4its_3_D2			TCTCATCGCTGGAGAGGGTAGAAAAGAAGGCGGAGGAGGGGAACAGTGAGATTACGCGGAGGTTAATGGGGTTGGAAGGGAAGCAGGAGGGGTTAGTAAGTTTTTGGAGGATGTTAAAGGGAATATGCAAACCTTATATGAGCGAATGCAGACGGTACATAAGGTTGTAGAGGAGAGGGTGAAGTGTGCGGAGGTTGGAGAAACACAAAAGGTGATGGAAAGGGAGAGAAGTCGGCTGGTCGAGAAAGTTAGGAGCGTCCGAAAGGAGGAAAAGATGGTAGTTGATGAAGTGGGTGTTGAGGAGGCATCGTAGGCGGAAGTAGTCAAGCGGGGAAAGAAAAGAGCACAAAGGGGGCCTCTACCACCATGGTCGTAGAGGCGCCAGTGGGTACAGACGGC…	416	***** No hits found *****	--	--	--	--	--	no IPS match	--	--	--	***** No hits found *****		***** No hits found *****
Tinf_4its_3_D4			TAAGTACTGCCTGTTTTGCCGAACGCTGACAAATCATATTCCCAACGTGAACAAGGCCTTGGTACAATATTTGACAGTTTGTCCTCTGTTAAAGAAGTCAGACTGAGATTGGAATAGTCCAAATCTTTTATTAAGCATGCATCGTAAACTGGCCATCCTA	160	***** No hits found *****	--	--	--	--	--	no IPS match	--	--	--	***** No hits found *****		>gb|ACPB01000716.1| Rhodnius prolixus R_prolixus-1.0_Cont2.145, whole genome shotgun	0.0003
Tinf_4its_3_E1			TAGGATGGCCAGTTTACGATGGGTACAAGGATCGTGCCAATGAACATCCAAAGCCGAAGCTTCGCCGCGCTCCGTCTGTTCGCGGCGGCCACCCTGGTTCTGACTCTCTCCGCCGGCGCAGCGGCGCAACAGGCCGGGCCGCGGAAGGTGACCTCGGTGGAAGGCATTACGGAATACCGCCTCGACAACGGGCTCCGCGTTCTGCTGTTCCCCGACCCGTCGAATCCACCATTACGGTGAATGTGACCTACTTGGTGGGCTCACGCCACGAGGACTACGGCAAAACAGGCAGTACTTA	298	>ref|YP_003087388.1| peptidase M16 domain protein [Dyadobacter fermentans DSM 18053]	1.60796e-13	peptidase m16 domain protein	8	0.8425	EC:3.4.24.0	no IPS match	--	3	F:metalloendopeptidase activity; P:proteolysis; F:zinc ion binding	***** No hits found *****		***** No hits found *****
Tinf_4its_4_A1			TAGGATGGCCAGTTTACGATGAGGAGAGGGATACATATTTGGGAGATGTGTTCAGTGTAAATTGGATGGAGGATATGCGTACTGAATCTCCAGCAGTTAATGATCTTCACCATCAGTTTGAAAGAGTCAGAACTCGTACGAATACTAGCCATGTAGAGGAATATGGTGACTTAGATATTGGAAATACTAAACTGAAAGATGTAGTAGGTTTTAATATGAAAAACATGAATTCAGTTAATAGTGTCTATGAATTGGATGAACCAACAATGGATGTTCATGACAATCTACATATTCCCAAACAAATTTTATTGAACCAACTTGAAAAATACAAGGATGGCAGTAAAAGGAAAGTATTGAAAACAAAATTACGTTCTCTTGAAAAGAAACGATCGGAAGTTG…	887	>gb|ACF35524.1| putative legumain-like protease precursor [Dermacentor variabilis]	2.04793e-25	legumain	20	0.4965	--	no IPS match	--	1	C:cell part	>gb|FD481765.1| NADI-aaa32e12.b1 Rhodnius_prolixus_EST_NADI_5th_instar_CNS Rhodnius prolixus cDNA 3- similar to sp|Q9R0J8|LGMN_RAT Legumain precursor (Asparaginyl endopeptidase) (Protease, cysteine 1) dbj|BAA84750.1| legumain [Rattus norvegicus], mRNA seq	8e-24	>gb|ACPB01007387.1| Rhodnius prolixus R_prolixus-1.0_Cont39.120, whole genome shotgun	2e-37
Tinf_4its_4_A12			TTACGTCCGGACAACATGCTAACCTCCATAATATTTATTGTGCTTGTTCCCTAAGGAGCTAAGGCCTTTTTTTTTAGTGGCGACTTGCACATTTTATAATATAATTAGGCAAAATGTCAAAGGCTGAACTTGCTTGTGTTTATTCTGCATTGATCCTTGTCGACAACGATGTGGCTGTGACAGGTGAAAAAATTCAGACCATTTTGAAAGCTGCTTCCGTTGATGTGGAGCCTTATTGGCCAGGATTATTTGCTAAGGCTCTTGAAGGTATCAATGTTAAGGAGTTGATTACAAATATAGGAAGCGGGGTTGGTGCAGCTCCAGCTGCTGGTGGTGCTCCAGCTGCGGCGCCTGCAGATGCTGCCGCTGCTCCTGCTGGTGGCGATAAGAAGAAGGAAG…	549	>gb|ABR27938.1| ribosomal protein P1 [Triatoma infestans]	3.81527e-27	ribosomal protein p1	20	0.974	--	no IPS match	--	3	C:ribosome; F:structural constituent of ribosome; P:translational elongation	>gb|ES597877.1| TINM-P10_D10 Triatoma infestans salivary gland cDNA library TISGL-1 Triatoma infestans cDNA, mRNA sequence	1e-180	>gb|ACPB01020741.1| Rhodnius prolixus R_prolixus-1.0_Cont167.19, whole genome shotgun	1e-46
Tinf_4its_4_A5			TAGGATGGCCAGTTTACGATGCCAAAGCTACCGAATGGTTTTCTGAGAATTTAACTTCAACTTCTGCCGAAGAAAAAGGGAAAGATATGAAACAAAGATTTGGTTTAACCCTGGTGTTCATGGCGACTCGCAGTGGCCTTACAAGATGGCAGGACATTTCAACGGAACCGGAAGAGGAAAATGGCGAATCTACCCTCTCCAGCGATGAGA	210	>ref|XP_315491.4| AGAP005490-PA [Anopheles gambiae str. PEST]	2.14736e-11	straightjacket	7	0.712857	--	no IPS match	--	2	P:synaptic vesicle fusion to presynaptic membrane; C:voltage-gated calcium channel complex	***** No hits found *****		>gb|ACPB01000204.1| Rhodnius prolixus R_prolixus-1.0_Cont0.204, whole genome shotgun	2e-12
Tinf_4its_4_B3			TTACTGCCTGTTTTGCCGTATACGTGTGTACTGAAAAGCTACAGGGCCGCAACGGCACCGCACGCCAACAAATAGGATGTGTGCACCGGGCGTAAATATTATGCTAGAAATAACTTGATTTTTTGCATTTTTTTTTAATAAAAATTTTTATTGCACAATTAGGTAGACCTACGAAGGGAAAATCAGTATCAAAGTTATAAACTAGTATTTTCAAATAAATCATTAGGCAATCACAGTGTGGAACAGAAGGTGTGAAATGTGGGGTTGTAGGCTTAGGTAAGAAGGGAAAAGAGGTGGAAATGCAAGATCCATCGTAAACTGGCCATCCTA	330	***** No hits found *****	--	--	--	--	--	no IPS match	--	--	--	***** No hits found *****		***** No hits found *****
Tinf_4its_4_B6			TAAGTACTGCCTGTTTTGCCGCTCCAGCCTTTGCCGCTGTTGGACATGGATACCACGGATAAATTTTTTTTATTGAATTGTAAACATTCAACAAAAATCAATTATTTAAAATAAATTATATATATTTAT	129	***** No hits found *****	--	--	--	--	--	no IPS match	--	--	--	>gb|DN243807.2| ACAE-aaa48b21.b1 Hydra EST UCI 5 Hydra magnipapillata cDNA 3', mRNA sequence	0.0008	>gb|ACFV01053380.1| Callithrix jacchus Contig64.366, whole genome shotgun sequence	0.001
Tinf_4its_4_B7			TAGGATGGCCAGTTTACGATGATGGGGCAGCTTCGAAATGATGGCATTGACACTATCGAAGAACCTGTCGGCTACTATGCTGGTACTGACATCGTTCCACAGTTTTAACAAACTTCCACCATATTTCTATTATGCTAGAGCCGCCTTCAAGTTGTATATGGTTTGTGGATGTTTGTTAATATTTGATGGCGTTGGAGGATATAGTGAGATCAAAGATGCTGCCCAGATTGTCGCCTTATGGTGAGAGTGATCCATCCTATATAGAAACATGGTGTTTTGTAATGTCTATAGCAAACCTTTTTGCATTACAACTGCTTAAAAGATTCAGATGGACAGATTGATCTTTGACTTTTTTCTCATTATATGGTGTCATCTTATTTGTTTTATAAATGTGAAAAT…	425	***** No hits found *****	--	--	--	--	--	no IPS match	--	--	--	***** No hits found *****		>gb|ACPB01025074.1| Rhodnius prolixus R_prolixus-1.0_Cont227.62, whole genome shotgun	1e-43
Tinf_4its_4_D1			TAGGATGGCCAGTTTACGATGCTGACTTTTTTGGTAATAATGGTGATTGGCCTGACACTGGCGAGATCTTCCATGCCGGACATTTTGTTGGAAAGGGAAGAAACTAATGAAATACAGAACAATCCGTTAATACCAATGGGTAGAATTGTGATGAACGGACCAATGGATGTAGCAGTAAAAGTTCCATGTCAGATTGAAGTAGTAAAGACGGAAAAAATCAATGGAAAATGTGAAAAGTTTGGTCCGACTCATGTGTGCGTAGCAGATCGTTATGTACTTCCAGCTCATCAAGATTGTATGTTCTCTTCTTAAATGTAAAACGCTGTTCCTTTTGAATTATTTATAAACTAATTTAATAAAATAATTCATTATTATT	376	***** No hits found *****	--	--	--	--	--	no IPS match	--	--	--	***** No hits found *****		>gb|ACPB01004638.1| Rhodnius prolixus R_prolixus-1.0_Cont22.10, whole genome shotgun	4e-30
Tinf_4its_4_D5			TAGGATGGCCAGTTTACGATGATACCTGTATCAAAAAGTAAATACAGGATTGGCGATACCAAGGTATTAATATTTGTGCGATTGATGACGAATCACGTGATGGTGCGGGTTGGTGGCTGGATGGGACACGTTGGCCCACTATGTGGACAAACATGACCCGTGCAGGTAGTCGCACTGCCCACAAGTCCACCATATCTTCCAAGATTAGCGGCATGAAGACCGGCGCACAACATATCGAGATCGCCAAGGCCAAAGTCACCTACGAACGTAAAGATGCCCGCGAGGAAACCGTATGGGGAGCTCGGCCATACTGCGTGCCCAACACGGTCACACCAAGTGCTCAGTGAAGTGAGTGATATATTTCCGGTCTGAGACAGGGTCCTACCCTCTCCACGATGA…	401	>ref|XP_001943028.1| PREDICTED: similar to AGAP003901-PA [Acyrthosiphon pisum]	1.69501e-19	growth arrest-specific 2 like 2	20	0.8765	--	IPR003108; PTHR11915 (PANTHER), PTHR11915:SF33 (PANTHER)	Growth-arrest-specific protein 2; unintegrated: SPECTRIN-LIKE CELL STRUCTURE PROTEIN, GROWTH ARREST-SPECIFIC 2-RELATED	1	P:cell cycle arrest	***** No hits found *****		***** No hits found *****
Tinf_4its_4_G2			TCATCGCTGGAGAGGGTAGTCCATGCTAAAGGAGCACGGGCCTTTGGCTACTTTGAAGTGACCAATGATGTGTCCAAGTACACTAAATTGTCTGTATTCTCCAAAATTGGCAAGAGAACTCCAGTGGCGGTCAGGTTTTCCACTGTCGGAGGGGAGAGTGGCTCGGCTGATACAGCCAGGGATCCAAGAGGATTTGCAGTCAAGTTTTATGCGGAGGATGGGAACTGGGACGTCGTCGGCAATAACACTCCCATCTTCTTCATCAGAGACCCAATTCTCTTCCCGAGCTTCATCCATACTCAGAAGAGGAATCCAGTCACCCATCTCAAGGATGCGGACATGTTTTGGGATTTTATCTCACTGCGGCCTGAATCAACTCACCAGACCATGTTCCTGTTC…	643	>gb|ACX46120.1| catalase [Scylla serrata]	7.80271e-101	catalase	20	0.8745	EC:3.5.1.14; EC:2.3.1.13; EC:1.11.1.6	no IPS match	--	24	P:UV protection; P:hydrogen peroxide catabolic process; F:growth factor activity; F:aminoacylase activity; P:positive regulation of phosphoinositide 3-kinase cascade; F:heme binding; P:cell proliferation; P:cholesterol metabolic process; F:glycine N-acyltransferase activity; F:NADP or NADPH binding; P:negative regulation of NF-kappaB transcription factor activity; F:catalase activity; P:acyl-CoA …	>gb|FD776623.1| NADH-aaa06b03.g1 Rhodnius_prolixus_EST_NADH_T.cruzi_Injected Rhodnius prolixus cDNA similar to gb|AAN76688.1|AF436842_1 catalase [Apis mellifera ligustica], mRNA sequence	1e-129	>gb|ACPB01047208.1| Rhodnius prolixus R_prolixus-1.0_Cont1011.3, whole genome shotgun	2e-52
Tinf_4its_4_G8			ACCGAACGCGTAGAATGCATAGCTGGAGTATGAATAGTAGTGTCACCTAAAGTAGCTAGGCGATAATGATGGTCATAGCTGTGAAGCGAATGGCCTTGGTTGGAAGAAGTGTGTCTGTTGTGGTTGTACAAAAGGTTGTAGCCTGCCACGGAGATTGAAATCAGCCTGTGCTTGAGGTATCTGCTGGTAGAGCACTGTATTGTATTGTCCTGACTGGGGATCAAACACCAATTCTGATGTATAAATGGGTTGCCCTGTAAGCGGTTTTGTTGGGAGTGCCGGCCTTGGAGTTGATACAACGTTATGCTCAAGTTGGAAGTTCTTTAATTCATCATCCAAGTTGAGTGATGCAGGTGTAGACGTCACAGCTGGCCGTTTAGTGAATGCAGGTGACGCTGT…	447	>ref|XP_002427580.1| conserved hypothetical protein [Pediculus humanus corporis]	6.97231e-18	cuticular protein hypothetical 28	7	0.56	--	no IPS match	--	0	--	***** No hits found *****		>gb|ACPB01021681.1| Rhodnius prolixus R_prolixus-1.0_Cont179.64, whole genome shotgun	2e-42
Tinf_4its_5_a10			TAAGAGGATTGCCGTCATCAGTCAATTTTGAATTGTCAACTGCCTTGCATATTCTTTTATTTAAATATATCAGAGATCAATAAATTCTACCTTGGTTGAATTGATCTGAACATTAATCCAAATTATTTTAGTACATGTTCGTCCAGTTTTATGGTCTGCATGTAGTTTTTGCTCCCTTCCCAATTTGTTTGT	192	***** No hits found *****	--	--	--	--	--	no IPS match	--	--	--	***** No hits found *****		***** No hits found *****
Tinf_4its_5_a5			CTCTTTTGAACGAGGCCTGAAGAAACACCTGTTAAAGAAGAGGAAGTACCAGTGAGGGAGCTAACTTTAGACGAGTGGCTTGCAATGAAAGCACCTAGAGAAAAACCTGTATTTAATGTTCGAGAGGCAGGTCAAGGCGAGGATTTGTCACGCTGGAAGAAAATGTATGCTCTGAATAAAAAG	183	***** No hits found *****	--	--	--	--	--	no IPS match	--	--	--	>gb|FD776301.1| NADH-aaa11d01.g1 Rhodnius_prolixus_EST_NADH_T.cruzi_Injected Rhodnius prolixus cDNA similar to ref|NP_523572.1| vasa intronic gene CG4170-PA [Drosophila melanogaster] ref|NP_723896.1| vasa intronic gene CG4170-PB [Drosophila melanogaster]	1e-25	>gb|ACPB01021178.1| Rhodnius prolixus R_prolixus-1.0_Cont172.2, whole genome shotgun	9e-42
Tinf_4its_5_d10			CTCTTTTGAACGAGGCCTGAAGCGGTAAGTCAGCCTTTTTTATCCGACCCATCCTTAGTACCTTTGGGTTCTTATTATTATTATTATATCCTTACACCTGGGATCTGGTCTGACTTATTTGCTGATAATTATTCACCTTTACAACGCAATCAACCATATTGCGCAACACTTCCGCTACTGACTTCCTCACCTCATTTGGCACTATTTCCAATGTAATAACATTCTTATTACATTTATTCTGGATTATTATTAATATTGAACATCCAAGTGTTTAAGGAACCTTATACCAGAACCTTGGTACCTGTACATTACATAGCAGCAGTGTATCCAGTTAATTCCAGCCTACTGCATTAGTGCTGACTAGGTAGCCTCATTTTTCAGGTTAGAGCTGGTCCTCCA…	606	***** No hits found *****	--	--	--	--	--	no IPS match	--	--	--	***** No hits found *****		***** No hits found *****
Tinf_4its_5_e10			CTTCCAAAGCCGATACAAGAGGAGCAGGAGAAGCTTCAAAAAATGTTTCTGCAATGGAAAAATATGTGAAAGATACAGTGCTAAGTGTTGCGGACCTCCAGTGTCGTAAGACTGAAAGATTTCTCAAC	128	***** No hits found *****	--	--	--	--	--	no IPS match	--	--	--	>gb|GH714034.1| FHM-1B-D11 Fathead minnow head kidney cell library Pimephales promelas cDNA, mRNA sequence	0.0008	>gb|ACPB01045809.1| Rhodnius prolixus R_prolixus-1.0_Cont845.10, whole genome shotgun	1e-09
Tinf_4its_5_e2			TAAGAGGATTGCCGTCATCAGCAACATCGACAATTCGAAGTATTCCAGTAGTCCGGTGCAGTGTGACTTTTGTAGTTAAACCGGCAGTGTTTACTAGTCTTTAGTTGGATCAACTCAAAAAATGGCCGACCAGCTGACTGAAGAACAAATTGCCGAATTCAAAGAGGCATTTTCCCTCTTTGATAAGGACGGCGATGGCACAATTACCACCAAGGAATTAGGTACTGTAATGAGATCCCTCGGACAAAATCCAACTGAAGCTGAACTTCAGGATATGATCAATGAAGTTGATGCTGATGGCAATGGCACTATTGACTTCCCGGAATTCCTTACTATGATGGCTAGAAAAATGAAAGACACAGAC	364	>ref|XP_002574096.1| calmodulin [Schistosoma mansoni]	2.42622e-39	calmodulin	20	0.998	--	no IPS match	--	15	F:protein domain specific binding; P:regulation of cytokinesis; C:plasma membrane; F:N-terminal myristoylation domain binding; F:calcium ion binding; P:cell cycle; C:centrosome; P:G-protein coupled receptor protein signaling pathway; F:myosin binding; P:positive regulation of DNA binding; C:spindle pole; C:cytosol; C:spindle microtubule; F:titin binding; P:response to calcium ion	>gb|EH114941.1| G06_RPL_P22 Fifth instar salivary gland cDNA library RPSG-1 Rhodnius prolixus cDNA, mRNA sequence	1e-145	>gb|ACPB01023745.1| Rhodnius prolixus R_prolixus-1.0_Cont207.47, whole genome shotgun	3e-71
Tinf_4its_5_e5			TTTTGGGAATTCGCTAAGAGGATTGCCGTCATCAGTCTTTTAGATTCCGGCAAATCTACAACTACTGGCCACTTAATTTATAAATGTGGTGGTATTGATAAGCGTACCATTG	112	***** No hits found *****	--	--	--	--	--	no IPS match	--	--	--	>gb|GR526428.1| CCIA3379.b1 CCIA Mucor circinelloides from light induced mycelia Mucor circinelloides cDNA clone CCIA3379 5-, mRNA sequence	5e-17	>gb|ACPB01024694.1| Rhodnius prolixus R_prolixus-1.0_Cont222.5, whole genome shotgun	2e-16
Tinf_4its_5_f12			CTCCAAGCCGATACAAGAGGAGGGGGAATGATGAGAGGAGGCGGTAGAGGACGTGGTATTCTTCGTATCACACCAGATCGAGAAACCCTAACGGAGTATGAAAAAGCTGAGCTTGCTAAAATTG	124	***** No hits found *****	--	--	--	--	--	no IPS match	--	--	--	***** No hits found *****		>gb|ACPB01013619.1| Rhodnius prolixus R_prolixus-1.0_Cont91.36, whole genome shotgun	7e-17
Tinf_4its_5_g4			CTTCCAAGCCGATACAAGAGGAAAGCGAAGAAGAGGATGTAGACGCAACTGGTATTGAAGAAAGGGACATTGAACTGGTAATGTCTCAGGCGAATGTCAGCAGAAATAAAGCTGTTAAAGCACTTACT	128	***** No hits found *****	--	--	--	--	--	no IPS match	--	--	--	>gb|FG546989.1| NADI-aaa77b02.g1 Rhodnius_prolixus_EST_NADI_5th_instar_CNS Rhodnius prolixus cDNA 5- similar to ref|NP_599139.1| Nascent polypeptide associated complex protein alpha subunit CG8759-PA [Drosophila melanogaster] ref|NP_725229.1| Nascent poly	3e-28	>gb|ACPB01038750.1| Rhodnius prolixus R_prolixus-1.0_Cont528.36, whole genome shotgun	9e-35
Tinf_4its_5_h6			TCTTGGAATTCGACTCTTTTGAACGAGGCCTGAAGTACCTGATTAATAGATGGACAACCATCGAAAATCAGGGAATTGAATGGATTTTCAGAAATTTGTTGAAGAATTAAGTTCCTGGAAGGAAACGTCCATCATAGGTTATTGGCCGTTGATGAACTAATCTTAGGTGTATTCAAGGAGTATCATGAAGCCATTTCATTTGTTGTAATTGGTTTATTTGAAGTATTCCAAAAAGTGCCCAATTTTCCTTTTAATCCTTGATTTTTCAGTGCTTCTACACAGTTCTGTGCGGATTTGGGATGAAGGATTATCTTTTGAGTTTGCTGTAGGATATCGGAGTCAACCAGTAAATATAATAGTATACATTTAACCTTAAAAGTTTATTAAGAGGGATAGCGC…	419	***** No hits found *****	--	--	--	--	--	no IPS match	--	--	--	>gb|FG547292.1| NADI-aaa86c07.g1 Rhodnius_prolixus_EST_NADI_5th_instar_CNS Rhodnius prolixus cDNA 5-, mRNA sequence	9e-16	>gb|ACPB01006691.1| Rhodnius prolixus R_prolixus-1.0_Cont35.1, whole genome shotgun	4e-09
Tinf_4its_6_b8			TCCCGCGGCCGCTTTTTTTTCCTTTTTTTTTTCAAGAGGAAGTTTATTAACAAAATTATTCCCACCTTGATTTATTTATACAATTTTCATGTTAAGTTAAATGCATAATCCCAGGGGGGTTTAAAAAAAACCCCAATGTATCATCAACAAAAGGCCCTTAATTGCTGAATTTACTGCAGCCTGATGACGGCAATCCCCTTA	201	***** No hits found *****	--	--	--	--	--	no IPS match	--	--	--	***** No hits found *****		***** No hits found *****
Tinf_4its_6_b9			TAAGAGGATTGCCGTCATCACGATGACAACAACAACGTGCGCGAGGAGAAACAGCAAAAGCCTGCGCCAAGGGTTGATGATGAACAAGACTTCCCCTCATTAGGGAAAACCACTAATTACCAAACTACACATTTCGTTTCAAACATTACAGTTAGTTTTTTTCTTAATTTTTTTGTTCTTATTGTTCTTCT	191	***** No hits found *****	--	--	--	--	--	no IPS match	--	--	--	***** No hits found *****		>gb|ACPB01021179.1| Rhodnius prolixus R_prolixus-1.0_Cont172.3, whole genome shotgun	4e-35
Tinf_4its_6_c2			TCCAAAGCCGATACAAGAGGACACTATGAAATCATTAGAACTCCATCTAGAACAGGATCTAGACAACGTACAGAACCGTCCACTACAAGGCAGTTTCTGTCCAGAAATAGCAGACCTATAGAGACATCATCACGGAGACGAATTGATAATGAGATCAGTACTGAGGAACTTTCCACTAGAGGAAGTATTCGTTCAAGGCCTTCAGCTTATTCGAGTAGAGGAACTACAGAACAAGAATCAACAACTACTGCTCAGTACAGAGGAAGAGGAAGAGTTAACATTCAACAAGAAAGACCTGCTAGTCAAAAAAACAAAAAAAAAAAA	324	***** No hits found *****	--	--	--	--	--	no IPS match	--	--	--	***** No hits found *****		***** No hits found *****
Tinf_4its_6_e6			TAGGCCTGAAGCAATTCCGGGCACCGTCGGAGTATGCCGCGCGGCACTCTATTTCTGGCAGTTCAATTCCGAACGTCCTCGAGACTGTAAGAAACTTTGATGCAGAAGATCATAAGCTTCTTAAATATTACAGTACATTATCTAAGGAGGCACTAGTAGCAGAATTGAAGAAGTTGCATGATCAAGCTTATAAATTAGGATTGGAAGAATCTAAAGAGATGACGAGAGGAAGGGTCCTTAATATCCTGTCTTCAAC	256	***** No hits found *****	--	--	--	--	--	no IPS match	--	--	--	***** No hits found *****		>gb|ACPB01003093.1| Rhodnius prolixus R_prolixus-1.0_Cont13.282, whole genome shotgun	7e-28
Tinf_4its_7_a2			TAGGATGGCCAGTTTACGATGCTCCTTTTAAAGGAAAGCTGAAATTGGTATTGCTATGGGATCTCCCATTGCTGTAGCCAAATCTGCTTCTGAGATGGTGTTGGCTGATGATAACTTCTCTACCATTGTATCAGCTGTAGAGGAAGGTCGTGCCATTTATAACAACATGGAACAATTCATCCGTTATCTCATTTCATCCAACATTGGTGAAGTTGTGAGTATTTTCTTGACTGCTGCCTTGGGTCTGCCGGAAGCTTTGATCCCAGTACAATTGTTGTGGGTCAACTTGGTTACTGATGGTTTGCCCGCTACTGCTTTAGGTTTCAATCCTCCAGATCTTGACATTATGGAGAAGCCTCCACGTAAGAGTGACGAAAGTCTTATTTCCGGTTGGTTGTT…	620	>gb|EFA10430.1| hypothetical protein TcasGA2_TC012671 [Tribolium castaneum]	3.12494e-88	calcium-transporting atpase sarcoplasmic endoplasmic reticulum type (calcium pump)	20	0.9405	EC:3.6.3.8	no IPS match	--	13	F:calcium-transporting ATPase activity; P:neuromuscular synaptic transmission; P:regulation of sequestering of calcium ion; F:calcium ion binding; C:integral to membrane; P:ATP biosynthetic process; F:ATP binding; F:protein binding; P:calcium ion transport; F:magnesium ion binding; C:sarcoplasmic reticulum membrane; C:nuclear envelope; C:lipid particle	>gb|GW520804.1| IvAg5p_10550 Aphis gossypii cDNA Libraries Aphis gossypii cDNA, mRNA sequence	9e-91	>gb|ACPB01040414.1| Rhodnius prolixus R_prolixus-1.0_Cont584.7, whole genome shotgun	6e-55
Tinf_4its_7_a5			TAGGATGGCCAGTTTACGATGGGACCCTTTTGGAACATTAGGCCAAAGCCGCACGCCAGCGTGCAACCCAGACAATATATAAAAATGGGAGCCATAATGGCGTTTTTAAAATATTATCCGGTGTCTTTCGAGACGAACCTTTTATACAAATCCGAAGAAAATGGAGTCATCTCAAGTGGTGTGCAGCTCTCCACCGTTCTGCAAATTAGAACCGGAGAGCCCTCCATCATGGGATACTGTTGATTTTACTGAGTCTAACTTTGGCGAATATTGGCCAGATGATTGGGAAGATGAGAAAGAATCTGTGGACATCAAAAGCTTCTCCCATAGCGATGATTTACTTTTGGATCTTGATTTACTTATGAAGGAAGAGCCGTTTGCTTGGATTGATGAGCGTAA…	689	***** No hits found *****	--	--	--	--	--	no IPS match	--	--	--	***** No hits found *****		***** No hits found *****
Tinf_4its_7_a6			TAGGATGGCCAGTTTACGATGTCGCCATTAGAGGGGCATATTACTTCATTAATGAAATTTCAGTCCCCCTGTAATTCAAAATGCACAGCACCTTCTCTATCTTGTGGATTTTTTCGGTAGAAAGCATTCTTGGCCCATATCCTGCATTCAATATTTATAATGCGATGCAAAAGTGGGCGTTTAAAGTGTATAGCCACAATAGGACTTAAGTATCCAATGTCATTCTTAAAAGGGTAGAAATATCCAGGAAAACCAGGCTGAGGATAATATTCTATTGGTCCGATACTTTCATCGTAAACTGGCCATCCTA	310	>ref|XP_001950178.1| PREDICTED: similar to sodium/potassium-dependent atpase beta-2 subunit [Acyrthosiphon pisum]	9.27368e-15	sodium potassium-dependent atpase beta-2 subunit	6	0.743333	--	no IPS match	--	2	P:monovalent inorganic cation transport; P:metal ion transport	***** No hits found *****		>gb|ACPB01029389.1| Rhodnius prolixus R_prolixus-1.0_Cont300.40, whole genome shotgun	3e-40
Tinf_4its_7_b11			GAGATTTTTATATAGTTGGTGAATGCCCTTGGGACATAGGACTGATATGTATATGGGATTATATTTCTTTGTGGATTTGTTGAAAGAATTCTTACATTAAAAGATCTACCCATCTTCTATACAATGGCAGGGGCTTAGTAGGATTACTTAAATCTGCGCAATGAACTAGATTTTCCAGCACCTGTATTCTATCGGTGTAATTATCTAATAGTAGTACTCCTGATCCTGCTACCTTCTTTGTTTCCACCATAGTCTTCAGATCTGCAAGTAGACTCATATGTTTGGACATGTCTGTGGACAGCACCATCGTAAACTGGCCATCCTA	325	>ref|XP_001600650.1| PREDICTED: similar to CG32498-PI [Nasonia vitripennis]	3.21968e-39	cAMP-specific 3',5'-cyclic phosphodiesterase	20	0.8625	EC:3.1.4.17	no IPS match	--	2	F:3',5'-cyclic-nucleotide phosphodiesterase activity; P:signal transduction	>gb|FE578150.1| CAXG11057.fwd Amphioxus Branchiostoma floridae unpublished cDNA library CAXG, larva whole animal Branchiostoma floridae cDNA clone CAXG11057 5-, mRNA sequence	4e-20	>gb|ACPB01001448.1| Rhodnius prolixus R_prolixus-1.0_Cont6.37, whole genome shotgun	1e-33
Tinf_4its_7_b2			TAGGATGGCCAGTTTACCATGGCGATGGATCAGGTCTCAGAATGCCAAACCATCCTTGAAACTTAGATGCGATTCTTGTACGTTGACATTCTTGTATGGAGCAGTCTGACGTTGGCACCACAATAACAGACCTTCTTTAGCGGTCATTTCTTCAACAGACATATCTTGAATAGCAAATCTTAAGATAATTGTCCAGATCATACCCAGAGTCATCTTTAGATTACCATCAACGATTTCTTCGACACCAATTGAGACGAGTTTGACTCCTTTGCTTGCAATAAAATCTAGGTCTTTATTAACATTAGCATTCTTATGGAAGCACATTTTGCCTCGATCTGGTTCGGGTACGAGTCTCTCCAGATATAACTTCTAAA	374	>gb|EFA02232.1| hypothetical protein TcasGA2_TC007894 [Tribolium castaneum]	4.51047e-49	alpha actinin isoform a	20	0.914	--	no IPS match	--	7	P:flight behavior; P:cytoskeletal anchoring at plasma membrane; C:focal adhesion; F:calcium ion binding; P:actin cytoskeleton reorganization; F:actin filament binding; P:actin filament bundle formation	>dbj|CJ418397.1| CJ418397 Molgula tectiformis unpublished cDNA library, larva Molgula tectiformis cDNA clone mtlv030g02 5-, mRNA sequence	4e-27	>gb|ACPB01031245.1| Rhodnius prolixus R_prolixus-1.0_Cont339.32, whole genome shotgun	6e-51
Tinf_4its_7_b6			TAGGATGGCCAGTTTACGATGTCCCCTTCATGGGCAGTATGGAGGTATCATCTATATTGATGGAAGACACAATGTCTATGTTGTCTCTGGATCGTGCTCCAATTCTGTCTAGACCATCATGTCTTAACCTATGTCTGTCCTCTGTATCGAATACTAAACCTGGTTGATCTGCTATTTCATCGTCTATTAAAAAATCTCTATCCTTAGCATCTGAACTTAAGGAATTTGTGGCCTGTGTGGGTGTACCAGGACTGCCCGGAGTTTCTTCTGCAAGGTTTGGTGGAGGCGGTAACGGTTCTACAGAAGTTGGTGAACTACAGCTGAAATCTGGCGATTCAGGCGACACTTCATCTTCCAACATGTTGGTCGACTGAGCCATAACGGCCAGACTAGTGAATT…	567	>gb|EEZ98495.1| hypothetical protein TcasGA2_TC000995 [Tribolium castaneum]	1.84683e-14	hypothetical protein	2	0.56	--	no IPS match	--	0	--	***** No hits found *****		>gb|ACPB01035514.1| Rhodnius prolixus R_prolixus-1.0_Cont436.3, whole genome shotgun	1e-18
Tinf_4its_7_c4			TAGGATGGCCAGTTTACGATGGACCTGTTAAGAAAGTCAACAACTACAACAAGGAGTAAAGTCTCATCGAAGGAGGACCTGCAAACATTATCTTCTACCAATACCCCAGTCGTGAGTGGGTTTTCATTGCAAGGAACTACTGAATCGCAAAGATCTAAAAACAGTAAGAATGGAAAAATCTCACTTTGGGTGATTCCACAGGATGAAACTACTACCGAAAGGACAATACAGACTAGTGCATCATCTAATGAAGTTGACATTTTGAGTGTTTTATTGTCAACGCCGACTGCTATTGAAAATCTTTCACCAAAGGAACAGTTGCTGTTGGCCGCAATTACTGGAGGTTTTGGCGGCGCGGGTACTACGCCTCAAGGTGGACTGTTCCGTCCCGTAGTACCA…	491	***** No hits found *****	--	--	--	--	--	no IPS match	--	--	--	***** No hits found *****		>gb|ACPB01057019.1| Rhodnius prolixus R_prolixus-1.0_Cont3327.2, whole genome shotgun	5e-09
Tinf_4its_7_c5			ATGGCCAGTTTACGATGAGCCTGTTAGAGCAATGGCTACGCTAATGTCAGATGAGGTATTTCCCGAAGTTGCCTATAGAGCTAGAAATAGACAGCATCTTTTGGCTGCTGTTGATGAATTTTTGGATGCTGTTACGGTTTTACCACCAGGAGAATGGCATCCTGCTATTAGGATTGAACCTCCTGCTGCGATTCCGTCTCAAGATCCAAGAAAAAGACCCCCAGAAAAACCTAAAGAAGAAATAGATCCAGAAAAAGAAGAACAAAAGCTTAGAGAAGAATCTGGGCTGTCACGAAGTGGTAGATTATTTGGTGGTCTAATAAATGATATTAAAAGAAAAGTTCCTTGGTATTGGTCTGATTTTAAAGATGCTCTGGCAATGCAATGTATCGCATCTTG…	612	>ref|XP_002052578.1| GJ17618 [Drosophila virilis]	1.2872e-62	sodium bicarbonate cotransporter	20	0.898	--	no IPS match	--	8	F:inorganic anion exchanger activity; C:plasma membrane; F:sodium:bicarbonate symporter activity; P:proton transport; C:integral to membrane; P:bicarbonate transport; P:sodium ion transport; P:chloride transport	>gb|FE089498.1| LV_GL_RA38N15r Litopenaeus vannamei gills cDNA library Litopenaeus vannamei cDNA, mRNA sequence	7e-08	>gb|ACPB01011093.1| Rhodnius prolixus R_prolixus-1.0_Cont68.90, whole genome shotgun	4e-84
Tinf_4its_7_d5			TATTAGTAAGTCCAAAGGACAGGCCTGTTGAGAGTGTGGAATCTTTATTAACTCCGACTATCTTTCCAGATACGCTAGCCAAAGTATTTTTTTAAACATTATGAGGTCGCTTCAATTCTATTTGTACCGTCACATTTGGTTGTTTTGTGTGCTTTGGGCATTCGGACAGCCCTCGTTGTTGACGTGGGATATCGCGAGACACAGATAATTCCAGTATATGAAGGTGTGCCGGTCCTCTCCGCTTGGCAGGCCCAGCCATTGGCAGCTGGTGCAGTAGAACAACGTCTTAAGGATAATTTGGTTGAATATTATCGAGAAAAAATATATGCATCAGGCGATGCTGGTAGACATTTTACTGCCGACGTTGAGTCATTACCTGATTCAGTCATTGAAGACATT…	651	>gb|ACI33430.1| Actin-related protein 10 [Salmo salar]	1.98153e-43	actin-related protein 10	20	0.631	--	no IPS match	--	3	C:dynactin complex; P:microtubule-based movement; F:protein binding	***** No hits found *****		>gb|ACPB01032504.1| Rhodnius prolixus R_prolixus-1.0_Cont364.31, whole genome shotgun	9e-36
Tinf_4its_8_A2			TAGGATGGCCAGTTTACGACCCTTTTGGCTGAAAAATAATCAATTGGTTTATAGAAAAAGAACTGGTGAAGACCATTTTACAATAATGGAAGAAGACTTGAAACTTTGTTCCGTGAAACCAGCAGTAGATTGTGAAAGAAGATATTGCTTTGAAGTTCTTTCACCTACAAGAAGTCATATGTTACAAGCTGATTCAGAAGAAATGTTCACTAAATGGATCACAGCATTGCAACGTGGTATCGGTGCTGCATTGCAACTGGTCCTACACCAACAAGATCAACATGAACTTGGTCTAAAATCGGATGATACTTGTAACAATAATCGTCGGACAAAGATTTGGGATCAATTGGCCAGGATACCTGGTAATGATATTTGTTGTGACTGTAAAAGTCCAGAACC…	475	>ref|XP_002433110.1| Centaurin-beta, putative [Pediculus humanus corporis]	7.81511e-54	centaurin beta	20	0.7235	--	no IPS match	--	2	F:ARF GTPase activator activity; P:phagocytosis, engulfment	***** No hits found *****		>gb|ACPB01051923.1| Rhodnius prolixus R_prolixus-1.0_Cont1930.4, whole genome shotgun	6e-33
Tinf_4its_8_A6			TGGATGGCCAGTTTACGATGCCTTATAGGCAGGGTTATGGAAGCGGCGGTAGTTTGGGTACTGGCACTCATGGGACTGGCGGAGGTTTTGGCGGCAGCAGAGGTACTGGCGGTGGCCTTGGCGGAAGTCATGGAAGCCATAGCGGCGGTGGCCTTGGTGGAAGCCGTGGCACTGGGCTTGGCAGTAGCCATGGGAGTGGTCTTGGCGGTAGCCATGGCGGTAGCCATCATCGTAAACATCGTAAACTGGCCATCCTCATCGTAAACTGGCCATCCTA	277	***** No hits found *****	--	--	--	--	--	no IPS match	--	--	--	***** No hits found *****		***** No hits found *****
Tinf_4its_8_B10			GATGGCCAGTTTACCCCTTCAAAAGCGGAAGGTTTATATCCGGCTGCAGATATTGCTCTAGATCCTAGTTTAATGCGACATCTTGAAGAAAATAGAGATGAATTGTTACCATTGTTACTTGATTATAATTACACAGTTTCTTCTGAAAAAATAAAGGAAATAAATTCAAAAATATGGAATGAATATTTTTATGGAGAAAGAGTTGGTAGTGATGTCTCCAATATGTTAAAGATGGTTGGAGATAGACTTTTCGTTGAAGGAATCGTTAAAGCGGCCAAGTTACACGCCCAGTATACCAAATCTCCGGTATATTCATATTACTTTACTTATCGCGGAAAGAATAGTATCAGCGATGCATTTTCCAAATCTAAAATCGATTTTGGAGCCAGCCATGGAGAC…	424	>ref|XP_001950765.1| PREDICTED: similar to juvenile hormone esterase [Acyrthosiphon pisum]	9.73037e-28	juvenile hormone esterase	20	0.61	--	no IPS match	--	0	--	***** No hits found *****		>gb|ACPB01048756.1| Rhodnius prolixus R_prolixus-1.0_Cont1257.4, whole genome shotgun	8e-29
Tinf_4its_8_B3			TAGGATGGCCAGTTTACCACCCTTATTGGGGTGCCAGCAACTTGCATTTCTTCAAATACACCATCTCTACGTCTATTCAACACTCCATAAATGCCACCTACAGCTACTTCAGGACACTGAATTTCACAAAGATAAACGGGTTCCATGAGCCTAGGACTGGCTGTTAGTACACAAGCATACAGACATCTTCTGGTTGTCGGTATTATTTGGCCACCACCTCTGTGGATTGCGTCAGCGTGTAATGTCACATCATAAATATTGAATCGTACACCACGTAAATTTTCTTCAGCTAATACACCCTCTTTTGTTGCCCATCGTAAACTGGCCATCCTA	333	>gb|ABN12062.1| putative translation elongation factor 2 [Maconellicoccus hirsutus]	9.86921e-49	translation elongation factor 2	20	0.9165	EC:3.6.5.1; EC:3.6.5.2; EC:3.6.5.3; EC:3.6.5.4	no IPS match	--	7	P:mitotic spindle elongation; F:translation elongation factor activity; F:GTP binding; C:lipid particle; C:cytosol; P:translational elongation; F:GTPase activity	>gb|FD480594.1| NADI-aaa37e06.g1 Rhodnius_prolixus_EST_NADI_5th_instar_CNS Rhodnius prolixus cDNA 5- similar to gb|AAL83698.1| translation elongation factor 2 [Spodoptera exigua], mRNA sequence	5e-66	>gb|ACPB01000372.1| Rhodnius prolixus R_prolixus-1.0_Cont0.372, whole genome shotgun	3e-40
Tinf_4its_8_D9			TAGGATGGCCAGTTTACGATCCCTTGCAGGCATAATGAACGCGGAACTAGTTGGTGGGAGATTGATTGTTTGTTCAGACAACAGACCCCACAGTTCAGCGCCATAGGATTAGACCCAGAGACTGGGGTTTTAATCGAGCGCCTTGCCGTGCCTGCTCTTTGGTTAGAACCTTCTCTCATACATGAATATGCTTCATTATTACCAACACACAAATACCGTCCGCCGCAAAGAAAACTAGTAAAAAGAGACTCTCCAGAAGCTCTGCAAACAGTGATGGATACTGAAGATGATAATATTGTGACGGAATTATCTCGCAGAGATATGCTGTTTGATTCTAAAGAAGTGACTGAGTGCGCCATTTGTTTAGATAAGTACCGATCAGGTGTAATCTTGTGTACA…	491	>ref|XP_002114547.1| hypothetical protein TRIADDRAFT_28281 [Trichoplax adhaerens]	8.80879e-13	ring finger protein 103	4	0.465	--	no IPS match	--	0	--	***** No hits found *****		>gb|ACPB01029964.1| Rhodnius prolixus R_prolixus-1.0_Cont313.2, whole genome shotgun	1e-116
Tinf_4its_9_B4			TGGATGGCCAGTTTACCCCTTTAGTGGTTGGTGCACCTTTCGGCGCTCATTTTGCCCGTTCAGCTGTAGCTGGTCCTGTAGCAGGTATAGGTTCACCTTTCTTGCCTGCTCATACAGCAGTGGTTGGACCAGCAGTACCTGCCACCCCTGTAAAGGTGTAACTGCAGCCCCTGTAATGGTATAGCTTCACCTTTCTTAGCTG	202	***** No hits found *****	--	--	--	--	--	no IPS match	--	--	--	***** No hits found *****		***** No hits found *****
Tinf_4its_9_C12			TAGGATGGCCAGTTTACCTTTAAGAGTCCAGCAGGTGATGCAGAAAAGGGAAAAAACGTTTTTGTACCAAAGTGTTCACAATGCCACACGGTAGGAAAGGGTGAAAAACACAAAGTTGGGCCTAATCTTAACGGATTAATTGGCAGGAAAACTGGTCAAGCCCCAGGCTTCGCTTATTCCGAAGCTAACGTATCGAAAGGTATTACATGGAGCAAGGATACATTATTCGTGTATTTAGAAAATCCAAAGAAATTTATACCCGGTACCAAGATGGTATTTGCCGGTATTAAAAAAACCTCAAGAACGTGCTGATCTCATCGCTTATCTTGAACAGGCCACTAAGTAGAACGGTAGTGATAAGAGAGTAGTGAATGAAATCCCGTAGAGGCGAAAGACTAA…	464	>gb|ABD98769.1| cytochrome c-like protein [Graphocephala atropunctata]	6.53934e-40	cytochrome c	20	0.889	--	no IPS match	--	7	F:electron transporter, transferring electrons from CoQH2-cytochrome c reductase complex and cytochrome c oxidase complex activity; C:mitochondrial inner membrane; P:oxidative phosphorylation; C:mitochondrial matrix; F:heme binding; P:transport; P:electron transport chain	>gb|EH114212.1| RPM-P5-F9 Fifth instar salivary gland cDNA library RPSG-1 Rhodnius prolixus cDNA, mRNA sequence	8e-78	***** No hits found *****
Tinf_4its_9_C7			TAGGATGGCCAGTTTACCATGAACCTGCAATGAAGGCCAAATTTAGCATCTAATTGCGGCATAATGAAATCTACAAATCTTTAAGTAACATGCCTATGATTAAGAGTTATCCTATGGCCGATAAAACTGATTTGGGTTTGGAGTGAGTTTGATGAATCTATACCAATGTCAACATACTTAGTATCTTATG	190	***** No hits found *****	--	--	--	--	--	IPR001930; PTHR11533:SF36 (PANTHER)	Peptidase M1, membrane alanine aminopeptidase; unintegrated: ALANYL AMINOPEPTIDASE	0	--	***** No hits found *****		>gb|ACPB01041951.1| Rhodnius prolixus R_prolixus-1.0_Cont638.12, whole genome shotgun	3e-08
Tinf_4its_9_C9			TAGGATGGCCAGTTTACCATGGGGAAAACCAGAAAAATATATTTGAATTGTATACTTTGTTTACTGTTAAAAAGCCGGAAAAACTGATGATATTTCCGTATTAATGGTCGGACTAAAGCGGCTTCTTGAGCGCCTTCTGTGTCTCCACGTTCTAAATAAGGTGTTAGAAATAACGGTTCTCCATAATTGTTACCTTTTACATTTGATGATATCACTGGATATGCATGAAATATTGTACACTGCCATTGCAACAAAAACCTTAAGAAACAATATTGTTACGC	281	>gb|AAZ43093.1| serine carboxypeptidase 1 [Triatoma infestans]	1.69462e-12	serine carboxypeptidase 1	4	0.725	EC:3.4.16.0	no IPS match	--	2	F:serine-type carboxypeptidase activity; P:proteolysis	***** No hits found *****		>gb|AAWR02011504.1| Equus caballus cont2.11503, whole genome shotgun sequence	0.0006
Tinf_aii_1_a11			TAAGAGCTATGCCAGATTGTGACACTATAACTTACTGTAAACCGGTAACAAAAATAGTCTGGACAACCAAAGAGGAATATGAAGATGAAAAGAAAACTAAAAAGAAACCACCAGTAACAGTTGGATGTTGTGATGGCCGCGCACACACTGGTGATTACTGCATTGTCACGCTTCCTTTAGGCGTTTTAAAAGCGCACATGAATAACATGTTTGAACCAGCCCTTTCCGAAAGTAAACAGA	240	***** No hits found *****	--	--	--	--	--	no IPS match	--	--	--	>gb|FD776226.1| NADH-aaa07g12.g1 Rhodnius_prolixus_EST_NADH_T.cruzi_Injected Rhodnius prolixus cDNA, mRNA sequence	8e-15	>gb|ACPB01035687.1| Rhodnius prolixus R_prolixus-1.0_Cont440.46, whole genome shotgun	4e-14
Tinf_aii_1_a12			GCGGCCGCCCGGGCCCCTTTATTGCACAGGCTCGTCATTAAGACAAATACATTAGCCCCTTTTATCGTACATAAGAGCAAATATTTCTCTCTAAGTAGACCACATTTATCTTAATATAAGGCCAATTATTATCTAAGTGCACCGTAAACACTCATGTTCTTAGAAAATTTTCTACTAGTTTCTTTTTAATCCCTCCATTTACCTCCCGCCCACATTATCGGAGCCCATTCAACATGACCCAATTAAATAGCAAACTCACAGAAAACTCAAGCTGTAGGCTCACATGTTATGTACAGTGAACCAGCCTTTGATTTAGCTAGATCAAAACCTTTCTACGCTGCTCCTTTCAATTTTTCTTTACCTGTCGTAGTGGATGGTTGAGTTTGAGAATGATGAGCT…	594	>ref|XP_002422602.1| conserved hypothetical protein [Pediculus humanus corporis]	6.25776e-19	preli-like, isoform 1	3	0.603333	--	no IPS match	--	0	--	***** No hits found *****		>gb|ACPB01020737.1| Rhodnius prolixus R_prolixus-1.0_Cont167.15, whole genome shotgun	5e-40
Tinf_aii_1_a15			GTGGTCGCGGCCGACCTTTTTTAGCACTCTCCGCTGCAGTATTACCTTTGGCTCCCGCTTATGTTAATGCCAACACTAATTGTAAACTAATTGGTGAAACAATTAGATTCTTATTAGGTTTTTTCAATGCCTGATACAATTCAATAGCAAACTTATTACTTCCTTCGGTTAAAGTTGCAGGGTCCTTCACATAACACACATACTGGCAGGCATCGTAAAGATAAATAAAATCCCGACAACGGGTAACGCTCTTACCGTTAATAGTGACGTGCCCGGGCGGGCGC	284	***** No hits found *****	--	--	--	--	--	no IPS match	--	--	--	***** No hits found *****		***** No hits found *****
Tinf_aii_1_b21			CGCTTTTAGCGGCCGCCCGGGCAGGTACGAAATGGGATGAAATGAATATATTGGAGACCCTACATCCACCAGGTGAAGATTATGGCCATATGAAAATAGAAGAACCAAAAACGCCTTTGGAGAGAACACTATCAGAAGATGCAGTTGATACATTGGATCCAAATGTTTTAGCGGAAAAAATAGT	184	>ref|XP_001943965.1| PREDICTED: similar to AGAP005809-PA [Acyrthosiphon pisum]	5.82127e-12	hypothetical protein	1	0.82	--	no IPS match	--	0	--	>gb|FG546723.1| NADI-aaa83e04.g2 Rhodnius_prolixus_EST_NADI_5th_instar_CNS Rhodnius prolixus cDNA 5- similar to ref|NP_524013.1| Inhibitor-2 CG10574-PA [Drosophila melanogaster] emb|CAB57225.1| Inhibitor-2 [Drosophila melanogaster] emb|CAB57226.1| Inhibit	5e-37	>gb|ACPB01021214.1| Rhodnius prolixus R_prolixus-1.0_Cont172.38, whole genome shotgun	8e-33
Tinf_aii_1_b5			TAGCGTGGTCGCGGCCGAGCTTTTTTAAAAACCTGCAGGGAGACAGTGCATAAAGTGCAAAATAGACATAGACCAGTGAGAAGGAGAAAAGAATGCACTCCTGGAGGAACATTCATACCTGATGGTGGATGCAACTACTGTATATGTTCTGAACATGGTCAAAATACGTTTACATGCACACGGAAGATTTGCAAGAAAGTTAGATCAGTCAAAGATGAACCATGCAGAAGATCTAAACGGAAATTCACGTCGAAAGATGGTTGCAATACTTGCAGATGTGAAAACAAATTTGCAATGTGCACTATGAAAAACTGTGGAAAATAATGTCCTGCCCC	335	***** No hits found *****	--	--	--	--	--	no IPS match	--	--	--	***** No hits found *****		***** No hits found *****
Tinf_aii_1_c11			ACTGTTGGTGATGTAAAGAAATATGTTAGTGATCCCATGTGGGATGAAATTATTGATCAGGCTTTAGACGCTGCAAGAAGTGACATTATAGATAACCATTACGATCTAGTACCTGCCCG	119	***** No hits found *****	--	--	--	--	--	no IPS match	--	--	--	***** No hits found *****		>gb|ACPB01036475.1| Rhodnius prolixus R_prolixus-1.0_Cont460.9, whole genome shotgun	1e-05
Tinf_aii_1_c12			TAGCGTGGTCGCGGCCGACTTACAGATAAAGTTAGTAATATTATGGAAATAATAGATAATGAGGATGACGACAAAAGTTTATTGAATAAATCAAATGAAATTAGCCAAACGAAACCTACGGCTCCACCTGAAGAAATATTTAATGATTCAACTTCTACCCCAGGAGGATCGGATACATTAACGGTTGACACAATAACTTTAGAAAAAGATGCAGACAATAAACCGATAAATAAAAAATCGACTTGGAATGATTTTCTAAGAAAAATTTTTAGAAAAAAGAAAGTAAATATGAGTAATTAAAAGTAAAATATACATACACAGGCC	324	***** No hits found *****	--	--	--	--	--	no IPS match	--	--	--	***** No hits found *****		***** No hits found *****
Tinf_aii_1_c15			ACATGTGGTGGGAAAAAAAAACGTAGGCGAAGTGTTTGTAAAAAAAAGAGAAAAAGAAGAAGTAGTATATCGTGTTGTCCGAAAAAGCGTAAAAGACGTTGTAAAAGTAAAAAGAGAAGACGTAGATCTAGATCTTCCTGCGCTACTACGAAGAAGAGGAGGTGTAAGAGAAAGAGAAAGAGTAGATGTAAACGTAAAAAGTCCTGCATAGTCCGCTGTGAGGAGGACCGGCCAGATGAAAATCAAGCTCCAAAAGAAGGACAGTCTCCACCAAAAGAAGTCTCCGCATAATTTGTAAATGTCTTATAAATTACTTGTAAAATTTTAAATAAATATTCCGTTTGCAAC	348	***** No hits found *****	--	--	--	--	--	no IPS match	--	--	--	***** No hits found *****		***** No hits found *****
Tinf_aii_1_c2			TTCGAGCGGCCGCCCGGCCTTGTACAGTCTCAATTACTCCAAACAAGGCACTTATGTTTCATTAAATCAGGATTATGTTTGGTCAGCCAGCATCATCCATCAGGTATTATGGTTATATTTCATTTGAAGCAATTGATAATTCCATATTTCACTGCAGAAAAATCAATACAGAAATTTTTATTTTGCTTCTTTTATTATAAAAGGATACCTCTTTTGTGTTGGTTTGTTGCTGATAAGCGGTCTTTTTATTGCAGAGGTTGCTGATTGATTTTGTTGCTGATTCCACACAGTGGCCGT	297	***** No hits found *****	--	--	--	--	--	no IPS match	--	--	--	***** No hits found *****		>gb|ACPB01000963.1| Rhodnius prolixus R_prolixus-1.0_Cont3.173, whole genome shotgun	4e-08
Tinf_aii_1_c22			ACGGTTTTCTTCCATCCAACCAAGTCCTCCCATTACGCCCATTACTTTTCTGTAACTCTTGTCTGATCTCCAATCTAATTTAGGTGGTTGCAATACACTGTTGCGTATGATGGTGTTGGTTGTTGGTGGAGGTTCTCGATCAATTGTAGGTGGGTTTATTATCTTCTGATACAGAGCTGACGGCCACTTTATTGGCGCCTCTTCATTAGGGTCCACACTTTTGACAGTGATTTCTTCTTCATTTTTTGTGTCTGAGATTGAAGTACCTGGGCCCCCACCC	280	***** No hits found *****	--	--	--	--	--	no IPS match	--	--	--	***** No hits found *****		>gb|ACPB01030156.1| Rhodnius prolixus R_prolixus-1.0_Cont318.16, whole genome shotgun	6e-07
Tinf_aii_1_c23			ACTTACATCTGTTGGGTGACAGCTAGAGCCGTAACTTTTATACTTAGCTGGTTACCCCAAGGTCGCCGAGCTGTCACAGATATGCTCTACAATTGGCTACTGGTAGCCGCTAAATCCTTTATAGCCACATTCCTGCTTATTGTTGTTATACCACTTTTGTCTGGTCTACTGTTGGAACTGGTAGTAGTGATGCCGTTGAGAGTGCCACTTGATCAGACGCCGGTGTTGTGGTTGTGGCAGGATTGGGCACTGGGTGTGCTTTATACGAAAATAGTGTGTGCAGTTACAATGATGGGTCCGGAATGGGCTCTCATACATGCAATTGAAAGAGTTTATAGAGATGGGCTTCGTAATATGCATCTTAAGTTCGTAGTGATGGAATTAGCTCTACCGGTAATT…	461	>ref|XP_966509.1| PREDICTED: similar to ssm4 protein isoform 1 [Tribolium castaneum]	5.56506e-44	ssm4 protein	20	0.7475	--	no IPS match	--	3	F:metal ion binding; C:endoplasmic reticulum; C:membrane part	>gb|FD776710.1| NADH-aaa06a07.b1 Rhodnius_prolixus_EST_NADH_T.cruzi_Injected Rhodnius prolixus cDNA similar to ref|XP_308581.1| ENSANGP00000007521 [Anopheles gambiae] gb|EAA04193.2| ENSANGP00000007521 [Anopheles gambiae str. PEST], mRNA sequence	1e-104	>gb|ACPB01046565.1| Rhodnius prolixus R_prolixus-1.0_Cont923.3, whole genome shotgun	1e-52
Tinf_aii_1_c24			TAGCGTGGTCGCGGCCGCATTTAAACCAGAGAAGGTTCCATCATATAAACCTATTAAAGTATTTCAAAAGCCAGATGTTAAAATGCCTGATGATACCACTTACAGTATGTCATTCGAAGCATTCGACCCTAAAGCAGTGAGATGTTGTAGAGGGGTTCCAGCATCAACTAAAGAAAATCTGGCTAGTGCTGGAGATTTTTGTGGCTTAACTACTCATAAGTTGAGTTATGGAGCTTGGCCAGGGATAACTCGACCAAAGCAGATACTTCCAAGGGATCATAATCTTCGTGGTCATGGCCCAATGCAAGAGATAACCACATCACGCCATGATTATACTCCAAAACCTCTTGTGGGTGTTGAACTAATTAAACAAAGGCCAAATATTGGGTTATCCAAAGC…	558	>ref|XP_312807.4| AGAP003120-PA [Anopheles gambiae str. PEST]	7.35638e-21	conserved hypothetical protein	18	0.454444	--	no IPS match	--	0	--	***** No hits found *****		>gb|ACPB01046444.1| Rhodnius prolixus R_prolixus-1.0_Cont906.2, whole genome shotgun	4e-31
Tinf_aii_1_c9			TAGCGTGGTCGCGGCCCCCCTGGGCAGGTCTATAGGGCTCGAGCGGCCGCCCGGGCACGTGTTGCATTGCTTAGTAATTGGACTATCTTGGAATTGTATATTTTAGGTCAATTTTGGTTTTTATTTACTGGAGAAAAATTAGATTCTTATAAATTGTATATTGTGATTCTTGCAATTTTGGTTTTGTTTACTGGATGGGTGGATTTGGACTTTAAGTTCACTTCTTTTAAGGAAAGGAAAATATAATATGATAAAATTTGAACCTTTAATTAATTAATTAGTTGAATCTATGCGATATGGAGGAATTGGCTATTCTTTTTGTCAAAAATTCTATTCGTAATCAGATTTCACTTGCTGAAAAATTTAAAAATTTAACTGATAGAGTTTATTTGTTTGATT…	538	***** No hits found *****	--	--	--	--	--	no IPS match	--	--	--	>gb|DV200915.1| 15557 EMB Oncorhynchus mykiss cDNA clone 115RT_007M05 5', mRNA sequence	1e-09	***** No hits found *****
Tinf_aii_1_d1			ACACTGCTCACATATCTTTTACATAATTCAATATATTCTTGTGGTGCAGTTTTACCTTGAGTTTCATGGCGAGCATAGAATTTAGGAGTCACACTTTCAGCTCTGGGATTTGCCGTGAACTCTTGATATACTTTGAAATATTTCTTTTCCCTTAAGGCTCCTTCTATTATCAAATTAAGAGTGTTTTTTTGACTCCTTTGTGAAGGTGCATTTCCCTGCATTTTGTTTGCTTACTTTATTCTTTTCATTTAACGGACACAATCTATTTATTCCCACGAAGTTTCTTATTACTTTTATTGATTATTAAACACAAAAAATTATTTTCACATGTTCTTCAAATGT	342	***** No hits found *****	--	--	--	--	--	no IPS match	--	--	--	***** No hits found *****		>gb|ACPB01001159.1| Rhodnius prolixus R_prolixus-1.0_Cont4.140, whole genome shotgun	5e-05
Tinf_aii_1_d19			AAAACACCTTCCGTTCCCTCTCAAGCGTCAGGAGGAGAGGATGGTTTTAGTGCCGATTGGGCAGATGGCTTGGAAGCAAGGGTTGAAGGTCGACAGCGAGCCGTGGCGGCTCATGAAGCGACTACAGATTCTCAAGCTCGTCAGCCAATTAGTGCTCATACACAACATCCTCAAGGAGCACCACATGCCCAAGATGAAGAAGAAGAACGAGGCGTAAAACTTGGCCTAGGAGATTTTATCTTTTATAGTGTATTAGTAGGAAAGGCTTCTTCTAATGGAGACTGGAATACAACCCTTGCTTGTTTTGTTGCCATTTTAATAGGTCTATCTCTGACTTTACTACTGTTGGCTATATTTAAGAAAGCATTGCCGGCTTTACCAATTTCAATTACATTTGGC…	500	>ref|XP_967139.2| PREDICTED: similar to Presenilin CG18803-PB isoform 1 [Tribolium castaneum]	8.05859e-30	presenilin	20	0.7065	--	IPR001108; IPR002031	Peptidase A22A, presenilin; Peptidase A22A, presenilin 1	9	P:membrane protein ectodomain proteolysis; C:apical plasma membrane; P:cell-cell adhesion; P:cytoskeleton organization; C:cell cortex; P:Notch receptor processing; P:wing disc dorsal/ventral pattern formation; C:integral to membrane; P: intracellular signaling pathway	>gb|GT447436.1| DPO1121.CR.1_C11 Dpo11-EAdult-MGFB-Fed-Norm (DPO11) Dendroctonus ponderosae cDNA clone DPO1121_C11 3-, mRNA sequence	2e-17	>gb|ACPB01033114.1| Rhodnius prolixus R_prolixus-1.0_Cont377.18, whole genome shotgun	2e-51
Tinf_aii_1_d24			ACACCGGCCGTCTTCATGACTTTGGCCATTATCACTTATATATTATCAAATTGTATGGGTTTGTTGAATTTCACTACGTTAGCATCGTTTTGCAGTTTGTTGACTTCATTAGCGATCATAACATTGTTAACATGGTTCTATACTAGATACAGTGGCGAACATGCGGATGTCAGCCTGCTTATTGATGCTGCCGCTGATAGACTGTGGGAGAGTCTGATGAAACCAACATACTTATCATTAGCTCAAAGTAATATTGATGAACTTGTACCTGCCCG	275	***** No hits found *****	--	--	--	--	--	no IPS match	--	--	--	***** No hits found *****		>gb|ACPB01010937.1| Rhodnius prolixus R_prolixus-1.0_Cont67.1, whole genome shotgun	6e-13
Tinf_aii_1_d6			ACCAACTTTGCCCCAACCACAGAGATTCTTCGGCCCAGCTCAGATGGCCCATGTCAGACCCCAGCCAAGGTGGCCAGCACAACCTCAAGTCAGACCAAACGCACAGGCTACTGCCTCAGCTTTCCAAAACATACAAGGACCGTTCAGAAGTGCTCCACGAGGACCTGCTGGTGGCGGCCCTGGAGTAGCTATGAGAACAACAATGTCAGCAGCGGCAGCAGTTGCTGCAGCTGCTGGAGTTGGGGGAGGAGGACGAGCTGCGGCTGGT	268	>ref|XP_001604125.1| PREDICTED: similar to poly A binding protein isoform 3 [Nasonia vitripennis]	3.6999e-11	poly a binding protein isoform 3	4	0.8	--	no IPS match	--	0	--	>gb|ES597756.1| TINL-P9_A02 Triatoma infestans salivary gland cDNA library TISGL-1 Triatoma infestans cDNA, mRNA sequence	1e-133	>gb|ACPB01028333.1| Rhodnius prolixus R_prolixus-1.0_Cont281.50, whole genome shotgun	1e-29
Tinf_aii_1_d7			ACATGGACCTTACGACCCAGCTCGATATTATGGAAAACCTGACACCCCTTTTGGTCAAGTAAAACTAAGTGAACTTGGGCAATGGTTAATGAGAAGAAATAAAACGCCTAGTGCTATTACTGGAGCGATTAGCCGTGCTCATTGGAGATGGATGCATAAATATGTGCATCCAAAGAGAACTGGGCTAACTCCATTCTTGCAAGTTGCTTGTGCATCCATGATCTTTTTTTATGCAATCAACTACAAGAGAATGAAAGCAAGGCGCACATGTGAATACCATTAAATTAAATTGCTAGGGTGGTAATTGTAGTCAAAATTTCTCAGCTGTATGTTTTTCAGTTTATTAAAGAATTGCAGTTGCTAAAAAAAAACTCTGAACTATTTACAGTAACTTTATTA…	421	>emb|CBH09270.1| Similar to CG4692 [Heliconius melpomene]	4.83987e-35	mitochondrial atp synthase f chain	20	0.7575	--	IPR019344	Mitochondrial F1-F0 ATP synthase subunit F, predicted	3	C:mitochondrial proton-transporting ATP synthase complex, coupling factor F(o); C:lipid particle; P:proton transport	>gb|EH114396.1| B08_RPM_P27 Fifth instar salivary gland cDNA library RPSG-1 Rhodnius prolixus cDNA, mRNA sequence	3e-37	>gb|ACPB01011554.1| Rhodnius prolixus R_prolixus-1.0_Cont72.80, whole genome shotgun	4e-09
Tinf_aii_1_d8			TTCGAGCGGCCGCCCGGGCCGTTACTATCTCTTTAATAGGATCCACATCATTGCCGACCACATCTTCTGGGCTGAGTGCTAGACAATCACTGGCCATTGCTTTCACATGTTCAGCATTTTTACAAAACACATCTTGACTGTTCGGTATATCGTTTGGTTCAGCTTCAGCTGATATCACCACTATTTCGGCTTTTGTCAAAGCTCGTTTCAGCTGATGCTGTCCAACACAGGCAGCTACTTTAACGGAGGTATTTATTTGTCCCATATCCATGCCGACACCGTGCAGTATACTAGATTCATCATACATCCTTAATTCTTTGATTAAACAATTCAATTTCAACATTGCACACAACGTATTATACAAAAAAAAGTATGCACCCAATACGGCTACATTCACCG…	524	***** No hits found *****	--	--	--	--	--	no IPS match	--	--	--	***** No hits found *****		>gb|ACPB01060129.1| Rhodnius prolixus R_prolixus-1.0_Cont4352.1, whole genome shotgun	1e-06
Tinf_aii_1_e12			TAGCGTGGTCGCGGCCGACGTACATTAACAAAAACAACATTGAAACAACGAAAAGAAAGTGGAATAAAAAGAAATGATTTTTTACAATTATTGCTTCAATTAAAAGACAAAGGATATGTGGAATATGATGCTGATGAAGCTAGTGAAGTGGAAAAAATTGATAACATTGAGAAACTAGAATTTACAGATGAGATTCTTGCTGCCCAACTATTTATATTCTTTATCGCTAGATTTGAACCAGTTACTTCTTTAATTGTGTTTACGTTGTATGCTTTATCATAGGAACTTGAAGTGCACTCGAAGATTAAAGATGAAGTAATGGAAGTAAAAGAAAAATTTGGTCTTATCAGTTATGATTCTTTAAAGGATATGACATATCTGGAATCAGTGATGGCAGAA…	453	>emb|CAH65681.2| cytochrome P450 CYP6AX1 protein [Nilaparvata lugens]	2.37539e-18	cytochrome p450	20	0.6175	--	no IPS match	--	0	--	>gb|CX944858.1| DH0AGB4ZH02RM1 HaDisCtPSC8vsPh Helianthus annuus cDNA clone DH0AGB4H02, mRNA sequence	5e-05	>gb|ACPB01029220.1| Rhodnius prolixus R_prolixus-1.0_Cont297.89, whole genome shotgun	7e-48
Tinf_aii_1_e13			ACCATGAATTCCAGCCTTGTTGATTCTTGATTAGTAATGCACATTTCACACTTGCTGTAATATCGTCAGATAATAAATCTTCACATTTGACACTGCAGCCATGTCCAGGTTCACCATGCATACACCAATATCGATCACTGATCTGAAACAGTCCATAGTAATAAACGCCATCAAAGTCTGATCCAGTTATGGCGGCTGTATCTCTTCCACTTACCGTTTCAATCAGGCAGATCCAATTGGGCAAATCACCACGCGGAATTCCTTGCCACAGCAGTTCTCTAGCCAGTTCACATCTGGTAAAAACTATCGCCTCTGAAACGCCCAGCAAGGCAACAAGGCATAGTAATAAAATAGACCTGCCCG	363	>gb|ABI94387.1| lysozyme 2 [Triatoma infestans]	7.25675e-60	lysozyme-like protein 1	20	0.669	EC:3.2.1.17	no IPS match	--	3	C:extracellular region; P:cell wall macromolecule catabolic process; F:lysozyme activity	***** No hits found *****		>gb|AAPU01010162.1| Drosophila mojavensis strain TSC#15081-1352.22 Ctg01_10163, whole genome	5e-05
Tinf_aii_1_e15			ACAGAAGTATATGCAACCGTGCTATATTCAACAAATTTCTCATTTCTATTTTCTCCCCATGGTTGAAATTTAGTTTGAAATTTCTTATGCTCCAAGTCCACTTCCACTGTTGCCTTTACTGGCAGTCCAAAGTGGAAATTCTTTACGAAGTCGGCTACAAAAGTTTTATGATTGTATGGTGTAGTAAAGCCCAGTACCTGCCCG	204	***** No hits found *****	--	--	--	--	--	no IPS match	--	--	--	***** No hits found *****		***** No hits found *****
Tinf_aii_1_e4			ACCTGTAAAGGGGGTAGGCGTTGCAAAGAATTTTATGAGCGTTACTTTAAGCGCAGATCATCGCATAGTAGATGGAGCTATAGGAGCCCAATGGCTTGCAGCGTTTAGGAAACTGATTGAGGAGCCTTATAAAATGCTTTTATAAGATTTATGGACCATTCATAGTCAGGTGGCTGATTGTTTACACAGAAGCTCTTACTTGCCCGTGGCTGTGGAGATTTGCATTGTCAAAAAGACATTCTTCTATACTTTACTTTTTTAGTAAAGAAGGAGTGACTGCCAAAAATAAAAATGTTACATATATATATTTAAAATACAAACGTAATTTTTGTAAATTGTCAAG	343	***** No hits found *****	--	--	--	--	--	IPR001078; SSF52777 (SUPERFAMILY)	2-oxoacid dehydrogenase acyltransferase, catalytic domain; unintegrated: CoA-dependent acyltransferases	0	--	***** No hits found *****		>gb|ACPB01010450.1| Rhodnius prolixus R_prolixus-1.0_Cont62.122, whole genome shotgun	2e-25
Tinf_aii_1_e7			ACAGCATCACGTCTTTCATCAATGATGTGCAGTCATTCAGCTTCGTATAGATATCTAGCTGATGCAATAGAAAATGGCGGATTTGCAGCTACAAAATGTGATGACTGGTTGCAATATGAAGAAGGAAAATGCGATGGGAATCCGACAACATTTATGGATATTGATGTGGACAGAAGCGCTGAAGGTAAATATTATTTAAAAACCAGAAGTGAACCACCATATGGTGAAAAAATGTTCGTTGCAGATCCAGTAGAAACTGTGATAATACCGACTGTGATTGTACCTGCCCG	290	***** No hits found *****	--	--	--	--	--	no IPS match	--	--	--	***** No hits found *****		>gb|ACPB01011505.1| Rhodnius prolixus R_prolixus-1.0_Cont72.31, whole genome shotgun	2e-31
Tinf_aii_1_f1			ACAGTATGTGTGTTTAAAAACGATTAAAATTCATTGTCAGCTGGAAGAATATAAGGTCTAACACAAGGATTTGGTCTTCCATTTATTGTAAATCCAGGCGCACTTGGTAAGACATAACTGACAGATGGTGTATAAGCTCCTGGCCCTGGCATTGCAGCTCTTGGTTTTGATGATCTTCTAGCTCCCATTGTAAAGGCGGGCACGCTTTTCTTAATCAATGAAATGTTCGGAACGCCATAAGCAGCCGGCCCAGGTGTTTCAGGTTGTTTGAGTCCAGCTCTTTTACCTAGTATAGAGTATGACGGTGGACGCTTACCATACACCTCTGGTCCGGGCACATCGTAAGCATTTGGACCAGGCGTTATTGCAAGTTTTTTAGAAGGCAATTTTCGGCCAAAT…	464	>ref|XP_001708581.1| H-SHIPPO 1 [Giardia lamblia ATCC 50803]	2.76661e-14	h-shippo 1	7	0.508571	--	no IPS match	--	0	--	***** No hits found *****		***** No hits found *****
Tinf_aii_1_f12			ACTAATTGGGAAAGCTATTACATTTGATACTGGAGGTTTATGTTTGAAAAAATGTGAAGGTATGTCCGAATATAGAGGAGATGTGGCTGGAGCCGCTGTGACCCTTGCTGTAGTAAAATGTGCAGCACAGATGGCTCTTCCAATAAATATTAGGGCATTGATACCACTCTGTGAAAGTATGCCAGGAGGTCGAGCTGTGAAACCAGGTGATGTAGTGGTTGGTTTAAATGGGAAAACTATAACGATAGCTGATACCGACAACGAGGGACGTATTACACTTGTTGATCCGTTGGTTTATTCAAAAACTTTTCTACCTTGTCTAATTATAACAACAGCCACATTAACACCTGGGATCAGATGGGGTTTAGGCTCTGCAGCAACTGGAATATTTACAAATTC…	591	>ref|XP_974656.1| PREDICTED: similar to leucine aminopeptidase [Tribolium castaneum]	1.60433e-59	leucine aminopeptidase-like protein	20	0.6855	--	no IPS match	--	3	P:protein metabolic process; C:intracellular; F:exopeptidase activity	>gb|FD779660.1| NADG-aaa15d05.g1 Rhodnius_prolixus_EST_NADG_Bacteria_Injected Rhodnius prolixus cDNA similar to ref|XP_317580.1| ENSANGP00000010036 [Anopheles gambiae] gb|EAA12913.2| ENSANGP00000010036 [Anopheles gambiae str. PEST], mRNA sequence	1e-123	>gb|ACPB01020693.1| Rhodnius prolixus R_prolixus-1.0_Cont166.63, whole genome shotgun	8e-42
Tinf_aii_1_f16			TCGCGGCCGAGGTACAAAATGATCTGATGGGTTTTATAACAGCCGACACTGTGCTTGTTGGTCATGGTCTTGAAAATGACTTGAGAGCACTACGAATGATACACACAACCGTCGTGGATACAGCAATTGTATTTCCACATGCATATGGCCTACCTTTCAGAAGATCTTTAAAGTCCTTAGTGAATACAATTTTAAAGAGAGACATTCAATCTGATGTCGGTGGTCATGATAGTTGTGAAGATGCTAGAAGTTGTCTAGAATTAATTTTATGGAAGATAAGAAAAGATCGCATCAGAGATGACATTGAAAATAAAAAAATGATCTCATAAATTTTTTTTCTGATATTTGTTATTTTCTAAAGTCAGAATTAAAATGGTGTGATTTAGTTCCTAAAAAGAC…	512	>gb|ACV53059.1| IP20073p [Drosophila melanogaster]	4.00536e-27	RNA exonuclease 1 homolog	20	0.7925	--	no IPS match	--	4	F:nucleic acid binding; P:intracellular signaling cascade; C:intracellular; F:exonuclease activity	>gb|FD777182.1| NADH-aaa01b03.g1 Rhodnius_prolixus_EST_NADH_T.cruzi_Injected Rhodnius prolixus cDNA similar to ref|NP_569945.1| CG14801-PB [Drosophila melanogaster] gb|AAL39762.1| LD38414p [Drosophila melanogaster] gb|AAF45669.2| CG14801-PB [Drosophila me	1e-125	>gb|ACPB01025965.1| Rhodnius prolixus R_prolixus-1.0_Cont241.48, whole genome shotgun	1e-123
Tinf_aii_1_f19			ACAAAAATTCTGTCCCCTGGAAATATTTGCTGTATATAAAAATCTTTTTATTCTTTATAGAATGGGAAGAACCAGGAGCAGAAATAGAGGAAGGAAAAGGATGTCAGTGTAGTCATTGAAAAGTGAAAAGTGTGTAATGTTTTCTTTCTTCTTGTTAATTGGTTTATATATAACTGTGGTCATGTTAAAACAGTCCTACTTTCTTCTTTAAGTTTGTCCTCTTCCAATTTGGCAATTCGTGAAATTCTTCTTTAGACATTCCAAGGAGTTCGTTAAAATCTTCAAGTTGTAGATATAATTCAAGTCTTGTAGGGTCCACGCCTGCAGGAAGGGGGTGTGATGTCAATTCACTAACTGGGTAAGTCTTTCTCTCTTTAGCTAATTCATCTTCCACTAATC…	596	>ref|XP_623761.2| PREDICTED: similar to supervillin isoform 1 [Apis mellifera]	3.91053e-29	Supervillin	20	0.591	--	no IPS match	--	0	--	>gb|FD778507.1| NADG-aaa02d03.g1 Rhodnius_prolixus_EST_NADG_Bacteria_Injected Rhodnius prolixus cDNA similar to ref|NP_694793.1| supervillin; archvillin [Mus musculus] gb|AAM89518.1|AF317422_1 archvillin [Mus musculus], mRNA sequence	1e-100	>gb|ACPB01026691.1| Rhodnius prolixus R_prolixus-1.0_Cont251.20, whole genome shotgun	1e-46
Tinf_aii_1_f2			ACTGTCCGTCGGTTAATACATTTTCCAGCAGTTTGATATCCTCTGAAGTTTCACAACGATTAATATCAACCTCATCGTCCCATCTAAATTGATCTAAATCTATATTCCTCGCTTGCTCTAATATATCATTGCGTTGTGTTTGTTCTAATTCTTTTAATATACTCTCTCTATTCCAAATATCCATTTTATTTTATTTGACAATTTTTAATTTGACAGTCTAAATACTAATCACGAATAATTATTGCTAAAAATGAAGAAAAAGTTGAAGAGGCCAGGAAACACTTTGAATCATTTAATTTTGATGAATGTGAAAAGGAGTTACATGATTGGGGTAAAGAAATTACTATGGAAAATATATCTAAAATGACGCCTGAAGAAGTAAATAAAAGATTGCGCGAG…	530	***** No hits found *****	--	--	--	--	--	no IPS match	--	--	--	***** No hits found *****		***** No hits found *****
Tinf_aii_1_h10			TTAAATGAAAGGACTAAATTTTCAATAAATTATAAAGATATATTATTTATGACAAATCAGCATAGACACAGAAAGTCCAACAAGAAGAAAACTGATAAATCAATTAAAAAACCATCATCACAGAATGATAATAAAAATGATATAAAATCGCCAACAAAAAATACGAATAAAAACAAAACACAGAAAAAAGAATTAGCTAATGTGAATCCTGCGGCTGAGGATACAGCGAAAGAGGAAGAAATTGAAATATTGAACGATTTTAGAAATTTTTTGAACGCACATGGAATTAATGGTGTAAAAACTTTAGGAAAACTGATTTCCTCAAATATCTGTAATATATTGACAGGAGTTGT	353	***** No hits found *****	--	--	--	--	--	no IPS match	--	--	--	***** No hits found *****		>gb|ACPB01012238.1| Rhodnius prolixus R_prolixus-1.0_Cont78.102, whole genome shotgun	1e-05
Tinf_aii_1_h11			ACTACAGCATCATCGTATCTAATCCATCCGCTAGTTCCTACATGGAATACATCGGACAGATAATGACCTTTTGTGGCCTCTTTTCCATCGTGGTAAACCACTGCAAACAATTTGTATTGTCGTGACTTAAGCCCAGATTTGTTTTTGTTCGACAGTATCTTTTGATCGAGCTTAAGGTCAATGGGAAACTGAAGCGCCTTAACAATTTTGGAACAAGTATGTTGTTTATAATGGAAACATTTTAAATGTAAAATTAGGACACATGGAAGCAGATCCAAGGTGTGTGTTTGCCAGGTGTTCACCTCGCCACGATTCGTAACTGCCCGGGCGGCCGCTCGAAATCACTAGTGAATTCCCGGCCCCCCGCCGGGCCACCAATAGGGAAAACCCCCAACCGCT…	426	>ref|XP_972197.1| PREDICTED: similar to CG32479 CG32479-PA [Tribolium castaneum]	5.30587e-34	ubiquitin-specific protease	20	0.7745	EC:3.1.2.15	no IPS match	--	2	P:ubiquitin-dependent protein catabolic process; F:ubiquitin thiolesterase activity	>gb|GO350325.1| bcan0003.o.20.c_5.1 bcan Bos taurus cDNA clone bcan0003.o.20, mRNA sequence	9e-16	>gb|ACPB01010618.1| Rhodnius prolixus R_prolixus-1.0_Cont64.53, whole genome shotgun	5e-33
Tinf_aii_1_h4			ACAACCTGTCCAAGGAATTTTAAAGAATTAAACGAAGGCGGCCGTATATATATGGATTTATCGAATTTTGTATCGAATATGTTTCATCCATTACCGGTATATAATGCAACACTTAACAATAATCAACAAAGTAGACGACAAAAAT	145	***** No hits found *****	--	--	--	--	--	no IPS match	--	--	--	>gb|FD776099.1| NADH-aaa09f09.g1 Rhodnius_prolixus_EST_NADH_T.cruzi_Injected Rhodnius prolixus cDNA, mRNA sequence	2e-14	>gb|ACPB01042196.1| Rhodnius prolixus R_prolixus-1.0_Cont649.9, whole genome shotgun	8e-14
Tinf_aii_1_h6			ACAAAATCTTATTTTCGGCTTTTTGTTAAATCAAAATTTTTTGTTTTTATTTTCGATCAATTAACCCCAAATTTCCAATTATTCAAAATTTAACTTTCTTTTTCTTTTCTTTTTTAATTTTCTTCCCTTTCGTTTGTAGTAGTATCCAAATTTTACTAATTCAAAATTATTAACAGGTGGTAAAAAAAAGTTACAACTTATTTTAAAATATCAACTTCAACAATTATTAACTTTTAACTTCATTGAGTTCTTGTTAATTTGACTGTTTTTATGTATAAATAAATATTTGCTCTGAGATGTGATTGTGCTTGGAGAGCATGCTGCATTATCATGGCAATTGTATGTGTTCCCTAGCTACCTTCATCTCTATTCTAAATAAAAATAAAAAAACTAGAGGAA…	404	***** No hits found *****	--	--	--	--	--	no IPS match	--	--	--	***** No hits found *****		***** No hits found *****
Tinf_aii_1_h9			TTCGAGCGGCCGCCCGGGCATGTCTGGCCGATTCTCATCGGTCGAATGCCTCAACAGCTGACGTTCAGAAAACTGTTGATTCCGAATTTGCTAAAATTGTTAATCAATGGCTGCCTGAGAAAGTTGCGGAATTGAATCAATGTTAAAAATTATTTACAAATGTCCAGACCTAATAAATTACTTTGT	186	***** No hits found *****	--	--	--	--	--	no IPS match	--	--	--	***** No hits found *****		***** No hits found *****
Tinf_aii_1_i10			ACAAGAGGTATATTTTTAAAGAAAATATATACATTTGCACAAATTAAAAATCAAAATTAAATTCGAAATATGAAGGAACAAAATTATGGCACTCTGACGTAACCATCCTCACCACCACTTGCATAGCTTTTACCATCCGGATGAAAGGCAAGGCTATTAATCGGACCGAATTGTCCTTTAACTCGGCCAAATTCTTCTTCAATACCTACATGATAGAATCGTGCATCGAACTTGCCAACTCTTGTCGACGTTGTGGTTACTACAGAACTCTTGTGGACCACCTCCAAATACCACATGATCAA	302	>ref|XP_967415.1| PREDICTED: similar to eukaryotic translation initiation factor 3 subunit 2 beta [Tribolium castaneum]	1.70891e-21	eukaryotic translation initiation factor subunit i	20	0.9365	--	no IPS match	--	5	C:eukaryotic translation initiation factor 3 complex; F:protein binding; P:regulation of translational initiation; F:translation initiation factor activity; C:cytosol	>gb|GO298221.1| CAZC947.rev CAZC Teleopsis dalmanni Mid-pupal eye-antennal disc EST library Teleopsis dalmanni cDNA clone CAZC947 3-, mRNA sequence	4e-08	>gb|ACPB01021203.1| Rhodnius prolixus R_prolixus-1.0_Cont172.27, whole genome shotgun	3e-77
Tinf_aii_1_i18			ACCCTTCTTTAATGAATAAAAATACAAAAAATTTTAAAAAAAAAATATGATGTTTCTGTTTTCTGTTTTTATAAATAATTTGTGCTTGTGTATTTTGTTTGTAAATATTTAACATAATGTAGCTTAAAGTTGTATTTTCAGGATCTTGTGTTTGATCTATATATTTTTTGGTCTTAAAATTTGCAAATTTACAACATTCCTTTCGTTATTTTTGTTTAATTATTTTTAAGTGATGAATTAATTTTGAAATATGAACGAGGTACCTGCCCG	270	***** No hits found *****	--	--	--	--	--	no IPS match	--	--	--	***** No hits found *****		***** No hits found *****
Tinf_aii_1_i4			TAGCGTGGTCGCGGCCGACGTTTACGTGGTATTTGACGACTTCTGGCACTCCTTCATATTTGACTGCAAATTTGTAATGGTCGAGGAAATTAGCACTAGCAGTGGCGTTGCGGCAAGCTGGTAGCAGATAGTTGCCTTCTTCCATTTGCCGTCTGCAAAGTGTGGACACTGGGTGGTGCTCGACATATTCACGACGACCCTCACTCTGCTTGAATACCTGCCCG	224	>dbj|BAG12118.1| vitellogenin [Lethocerus deyrollei]	1.16745e-12	vitellogenin	1	0.72	--	no IPS match	--	0	--	>gb|FD777275.1| NADH-aaa12d10.g1 Rhodnius_prolixus_EST_NADH_T.cruzi_Injected Rhodnius prolixus cDNA similar to dbj|BAA85987.1| vitellogenin [Graptopsaltria nigrofuscata], mRNA sequence	2e-09	>gb|ACPB01027470.1| Rhodnius prolixus R_prolixus-1.0_Cont266.2, whole genome shotgun	8e-09
Tinf_aii_1_i8			ACATCAAGGTTTTCTCCATCAAATAAATCCCCAACACCTGCTGAATTAGGATGATATTTATTCAGCAAAGATAACGATACATTCGCCTTTACTTTACTACTTTTAAAACCATGACCATCTCCAACGAATTTAAATTTGGCTACCCTAACTTTATATTTATGTTTTGGATTCAACTTTTCACCAGATATTAGATTCTTAAAATTGACTATATCTTGCAAATCATAATTATAATCTGGATTGGCAATTTCAGTCCCATTCTTTTGTGGTAAATTTTTATTAATATTATCTGAATTGTTGAAACGACTCTGATTATTTGGTCCTGCTGGAATCAGTAACGAATCTTGATCATCAGCCGTAACATTTCCTTCAGCTGCATAAAGTTTATAATTCCTGAAGTAA…	637	***** No hits found *****	--	--	--	--	--	no IPS match	--	--	--	***** No hits found *****		***** No hits found *****
Tinf_aii_1_i9			ACGTTGCTAGTCTGCAAGTGTTGTAACAACTGCAATGGGCCCAAGCAAGAGGTTGGATCACTCTGCTGGTTCACTGCGGCCAGATATGATTGAGGTGAAAGACTAACTCCAGCCAGGTTCCACAGATTTGCCTGCATTTGTTGCAATCTTTTTTGGTCCTTTTCTTTTTGAGTGTCTGCAAATTTGACTACTAAAGGTAGGGAACAACCCTCCATAGTTTTAGAGTGATGCATGGCTTTAATGGCGTTGATGGCACACTGCTTCGAGGTAAAAGTGACAAAGGCACACCCTTTACTTTGGCCGGCCGTATCCCGCAGGACCGTGCACTCCTCTATCGCACCGTACCTGCCCG	352	>ref|XP_001120211.1| PREDICTED: similar to arrest CG31762-PB, isoform B [Apis mellifera]	2.82078e-35	RNA-binding protein CUGBP1/BrUNO	20	0.728	--	no IPS match	--	2	F:nucleic acid binding; F:nucleotide binding	>dbj|FS514867.1| FS514867 OLTE Oryzias latipes cDNA clone olte18b05 5', mRNA sequence	7e-07	>gb|ACPB01027798.1| Rhodnius prolixus R_prolixus-1.0_Cont272.18, whole genome shotgun	1e-36
Tinf_am_7_b10			GGGGACCTTTTGTGAATCTTTCACACGACTTTCACATAATGAAATTATAATTGAGACAAATAATATTAGAATGTTAGGAATTTTACACATGTTAGATAGTGGTGGGGATGGCGGTGCGGTGGGGGGTATTAACAGGTTGTTCTGAATAAATGAGAATAAGTCAGTGTCTCTTTCATAAACACTGAACATCTAAAGCCATAGTTGGCTCCGAGCCGGTCTAAAATACATTTTTCTATGAAATAAATAAATTAAATAAAAGTGCAAGTTGTATACGTAAGCTTAGCAATCCAAATTTAAACAATATCGATCGGAGGGGTTATTCGGTCGTGGGGATTACCGATCGAAGAACTCACAATACCTATGTTCTAAAAATACAAAATATTTTACTGTAGATGGCAC…	585	***** No hits found *****	--	--	--	--	--	no IPS match	--	--	--	>gb|ES597479.1| TINL-P1_G10 Triatoma infestans salivary gland cDNA library TISGL-1 Triatoma infestans cDNA, mRNA sequence	7e-05	***** No hits found *****
Tinf_am_7_b6			TATTACAATTCACCCCTTCGTCGTTTTACAGTTTCTAGTTAAAACTGATCATAAACCTTTAGTGGGCATATGCGATAAAGATTGGGTCCTTTAAGTCCCAGATTACAAAGGATAAGATTAAAATTATTGGATTATGAATTTGATGTTCAGTACAAACCCGGTAGGGAAATGCTAATACCAGATGCATTGTCAAGATTAAAACAAATAACAAGTGAGCCAGTTACTGATATTGAATTTGTAGAGCACTCCTTTATGAAGTCTCTTCCTATATCAACCAGACAGAGAGAAAGATTTTTAAATGCTATGAATGAAGATAGTGAATAAAATTGAAGGAATTTATAAAAACTGGATGGCCAAAAAAAATTCAAGGGGAATTAGCCAGGTACCCTCGTGATGAGA…	441	***** No hits found *****	--	--	--	--	--	IPR010916	TonB box, conserved site	0	--	***** No hits found *****		***** No hits found *****
Tinf_am_7_c1			TTACAGCAAAAGTCCACCTCTAACCTTAAGGCAGGCTTTAAGTCTCTTGGCCAATTACCGATAGAATTAAGCAAAATTTCCAATGGAAAGTTCCAAAAAACCCTCAAAAAAAACTCTTTTAAGCTGTTCAAACGGGTAAGTCGTCTGTGACAAGGCCATTCTGTTGCCGGGGGGATAAAGGTCTAGGCATCCTGAGGGGGCGCCAATCTGCAGCATTAAAAAACTCAACAACTACCAGCCGTACCCCCCTTGAGTGGACCTCGCCTTATAAGCAAATAATAAACGTTGCTAAAACACCCAATTGGGCATTAATTTAAAAATTTTATAACAAGTTCTAAAATACCCTCTGGTTAGTTCCCCGTCCAAGTTTTAACATCTTTTTAAAAAAAATGGAATTCT…	429	***** No hits found *****	--	--	--	--	--	no IPS match	--	--	--	***** No hits found *****		***** No hits found *****
Tinf_am_7_c11			CGACAGAAAACGGTAAGCCCACGAGCATTAGATATGAAGCAGAATGCATCATTTCGTGGACAAACAACCAAACCCCAACGGACAAATAATAATAATAATTTTCCAAACATTATACCTAAATATAATGACACCGCTAGCGCAATTTTTTCGACTTTTCCACCACCAGTTTCCGCAAGTATGCCTTTTTATTTAAATCCCAGTTTTGTACCTCCTACATCGCCCTATAGTGAGTCGTATTAA	240	***** No hits found *****	--	--	--	--	--	no IPS match	--	--	--	>gb|FK253092.1| Bnss3_0475 Suppression subtractive hybridization cDNA library from embryo 25 DAF (Ref. embryo 10 DAF) Brassica napus cDNA clone Bnss3_0475, mRNA sequence	0.0001	>gb|ACPB01038321.1| Rhodnius prolixus R_prolixus-1.0_Cont514.2, whole genome shotgun	6e-25
Tinf_am_7_c4			CCTTAAGAGTGCCTATAGGGAATGATGGCGATGATGTCGATGATATTCATAACATCGCGGAAGAAATTCAGTTTGTTCGGGCAGGCGAGAAACCGCACGGACAGCTCGAACGTAAACCATATGATACATATAGTCTCTATGAGGAAGGACGGATCTGTTATATCGGGCACTTCGTCCTCTTCTATCTAGTACCGTTTGTCGTCGTATTGAACACTTTATAGTGCTTAAACTCTGGCAGGGTCTCGAGGCAGAAGATGACGATGGAGAGGAGGATGACGAAGACGGAGATGATGGCGACAACGCGGGCCGCTTGCGAGCTCTCCGGGTATTCGAATAATAGCCACACCTTCTTCTGGAACTCAAGGCTTGGAAGAGGCTTCTCTTCCTCCTTGATGAAGC…	645	>ref|XP_001599260.1| PREDICTED: similar to voltage-gated potassium channel [Nasonia vitripennis]	9.71469e-89	voltage-gated potassium channel	20	0.9635	--	no IPS match	--	17	P:flight behavior; P:regulation of circadian sleep/wake cycle, sleep; F:protein binding; P:regulation of action potential; P:learning or memory; P:proboscis extension reflex; P:sensory perception of taste; P:larval locomotory behavior; P:detection of visible light; P:regulation of synaptic activity; P:axon extension; P:courtship behavior; C:voltage-gated potassium channel complex; P:potassium ion…	>dbj|FS647336.1| FS647336 full-length enriched swine cDNA library, adult brain (frontal lobe) Sus scrofa cDNA clone BFLT10092H04 5-, mRNA sequence	1e-31	>gb|ACPB01017291.1| Rhodnius prolixus R_prolixus-1.0_Cont128.90, whole genome shotgun	0
Tinf_am_7_c7			TGCTAATGCTCCTTTAATTCCCCCTTTCCTGAATCTTATTACTGTTCACAGCTGTTCGGTTTACAGATCAGTTCATGCATGGAATGCTAAAAGAACCAATGTTAATACGAAATGGGCAATTAAGAGAGGGTTTAGAAATATAGAGTTCGTATCCAGCAAGCAAGGAAATTTACAGTTTCTAGAAAAAACCAGCCTTTCAAGAAGTGTTCCAAAAGTAGCTGTCGTTTGGACTGGGACCAAGCCATCCGTAATGAAAAAGTTTTATGATGTGGGATGTCGTCAAATCATTCTTGTCAGTACCACACACAGAACAAAATTCCATGATATGGCTAAACATCTTGAATTTGTTGGTAGTCACATGGCTGCTACGAAAATATTTGGTGTGGATACGCATCCACA…	672	***** No hits found *****	--	--	--	--	--	no IPS match	--	--	--	***** No hits found *****		>gb|ACPB01054133.1| Rhodnius prolixus R_prolixus-1.0_Cont2497.2, whole genome shotgun	1e-56
Tinf_am_7_d1			TCCCTTTTCCCACGTTTCCTGTGTGTTAACAAAATAATACGCTCCGTAAATGTGTATTTCCGGTGAAAACACAATTTCGAAAATCTGGTACTTATCACTTTGAAGTTTCAGCTTTTCACAAAATTATTTCTTTATAAAATTAAAATTAAATAAATGTACTCATCAATTAAATTTTTTTTTTTTTCAGGTCTCTCACAATAATGTCAAACATTATGCTACTTGAACCTCTAAGTGAAAAACAGGAAAAGCTTTTTTTAGGGAAAATGGGTTATACAAAAAAACATTGAATTTTTTTTATAACTAAAAGGG	309	***** No hits found *****	--	--	--	--	--	no IPS match	--	--	--	***** No hits found *****		***** No hits found *****
Tinf_am_7_d10			CCTATACTATCTCCTATAGGGAATTGTCTTCTTTGTCAATGGAATGGTAGCCACATTGGATTGGTATCATCTGTATCCAATTTAATGCGTAGAAGGAAAATAACTTCTCCTGCATGATCAATTCCTCTTGATTTTCATGTACATTTTCTAATGCTCGGTATTTCTCAACGCAAAGATTATGTTTTTCTAAAATTTTCGTTATATCCCCAATGTTTCGATGTTAGAAGTTAGTACATGATCCGAAGTTTGTTCTATATCTCAAAGCAACATCACGTTCATCCGTAACTGAGCCGTAACGAGATGTTGGAGCTTAAACTAAATATGAAACACAGAACTATATCCCAGTTATTATTAAAAGATTGGATTGATATAAACACACAAAGCAAAACACTTTAACAC…	632	***** No hits found *****	--	--	--	--	--	no IPS match	--	--	--	***** No hits found *****		***** No hits found *****
Tinf_am_7_d2			TACAGGGCTTATACTTTCCCATCTCTATTTTATATCCGTTACCCCACATACCATCACTTCCTTCTTCCACAACCCTCTTCCAGCATTTCCTTTTCTAATCATCTTCTTATAAGATTTCCTAAACCTTTTGTACCTCATCAATTGATTCTCCCTAATTCTATCATCTCTCTCTCGCTGCAATTCTTTCCTCAATCCACCCAATGTCTCTCTCATCTGCTCCTGTTCCTCGGTCCACCATTTCTGCTTCCCTCGTTTCCTTCCTCTATTTCGTCCTGCAGCCAGCTGCGCCGCTAAGGCCACCCTGTCTTGCATGCTCTCTAATTCGCTATCCACATCTGCTCTTCTTCCGAATTCTCTTTTTTCTTCTAACAACTCTAAATATCTTCTCCATTTGATTCT…	415	***** No hits found *****	--	--	--	--	--	no IPS match	--	--	--	***** No hits found *****		***** No hits found *****
Tinf_am_7_d3			TTAGGTTGCCTTCTTGGGAAGATTGGTTGGTTAACCCTTGGTCCGTCTGGGATACAAATACAGATACTGGGATATCTCCGACGGTTCCAGGATGGATGGTAAGTCTGGGGCTGCCGTCTATTTTGAGACAGGAGACCATTTGGCGGTGCCTTTTGGTGAGTGGGCTTACCGTTTTCTGTCA	181	***** No hits found *****	--	--	--	--	--	no IPS match	--	--	--	***** No hits found *****		***** No hits found *****
Tinf_am_7_d9			TTATTTGAATATCAAGCTTCAATTTTTTTCTGTACGCGTTAACATCTATGGTTACTGCTACCCGAAGCCATCCCAGTGCACTGCCGGCCTCCGGGTAGTATTCTATCGTTACAAACAACGCTGAAGAGTCAAGCTTGGGAAAATCAAGCTTTGTATTCGACTATATTTTAGAAATCATAAAGTTAATGGATTTGCGATAAATTCTAAAAATGAAATTATGTAAATTATAACATTCCATGTATGTATACATAACAGCCGTGTATATATTCATATACAAACAATTTATTTTCTTTCAATTATACATATTTATTAAAACAGCTGAAATTGAGCATCTTCAAATCAATTAACTTTATCTAAATTTTAACTTCAAATTGCGTATTTATATCATTCATTTCTAAA…	592	***** No hits found *****	--	--	--	--	--	no IPS match	--	--	--	>gb|FD481448.1| NADI-aaa33g07.b1 Rhodnius_prolixus_EST_NADI_5th_instar_CNS Rhodnius prolixus cDNA 3-, mRNA sequence	4e-06	>gb|ACPB01002131.1| Rhodnius prolixus R_prolixus-1.0_Cont10.95, whole genome shotgun	9e-08
Tinf_am_7_g10			CGGATCTGTGGTATATTTGGGGGACTATATGGACTTTATCGGGGATTCTTGGACAGGGAAGATAAGAGTGCTGTTTCCGTATTTTTTGTGTATGTAACTCCCGACAAAAAGATATTATATTGTCATGTGTGAAACGCAGTGAAACTGAAAGGAAGCGAACACGCAGATGGGGTGTACAGACGACATGGAGCTTCCGCTTCCATTTGTATAAAGATGGAAAACTTTTTCCATATTTGTAAATATGTGAAAACTTTTTCCTAAAGGAACTTTGTAACAGAATCAAAGTGATGAATATTTTTTGGAAACTTTACAAACAAATACTACGGTAATTTTATTTGATATAATTAATTATCCGTATGGGAAACTAAAGCAGTTATTAGCGGGAGAACATTTTGCATT…	648	***** No hits found *****	--	--	--	--	--	no IPS match	--	--	--	***** No hits found *****		***** No hits found *****
Tinf_am_7_g3			ACAGATTTGTTGAACTATTTTCTTCTTTGTATTGCGTAATAGCGGCCCAGTTGGTTCTTGCTACGAGGTTTTATTTTGACGTAGCGGAGGCGGCTAGTTGTTTGCCACCTTCTACCGGGAAGTTCTGTAATAGATACGATCTATAACCTGTCTGATCATGCCATAATTCCGCTGCCAATGGGCTTACCGTTTTCTGA	197	***** No hits found *****	--	--	--	--	--	no IPS match	--	--	--	***** No hits found *****		>gb|ACPB01011828.1| Rhodnius prolixus R_prolixus-1.0_Cont75.18, whole genome shotgun	0.0004
Tinf_am_7_g6			TGTAGATATTGTGTACGGATCTGAACAAATTCAAACCTTTAATTTTATAATGCCAAAAACCAAGACATAATATATGAAGTCTAAATATATGTTATGCTTAAAGATTTGATAGATAGGCTTATAGTCCTCAACTTATTTATTTAGATTAATCTTAATTTTCAT	162	***** No hits found *****	--	--	--	--	--	no IPS match	--	--	--	***** No hits found *****		***** No hits found *****
Tinf_am_7_g9			CAATTCGCCCTATAGGGAGTCGATTACGATTCATTGGCCGTCGTTTTACCCATTTACGAAAATATCGCAAAATAGTGCAAAATCCATTCAGTACTTCTGATTGTCCAGATTTTGACCAAAAACTTATGGAGGGCCCCTCAAAGACTCGCATAACCTATCTCCTTGGCAGAACAAAAGTGGAGCTAAGGAGAATTACTGCTCTACTTACACGGCATTGCCTTTTAGGAAGTCTGCATAATATAGGTCTCACTGCGGACTCACATTGCAGGAAACGTGGGAAAAGAGA	286	***** No hits found *****	--	--	--	--	--	no IPS match	--	--	--	>gb|EV172988.1| 0155468 Brassica napus Etiolated seedlings (Uni-ZAP) Brassica napus cDNA, mRNA sequence	2e-12	>gb|AADN02006173.1| Gallus gallus chromosome 1 bld2_Cont4.295, whole genome shotgun	6e-07
Tinf_am_7_h7			GACCTCAAAACTTCTACTTCTGGCGAAACCTCGATACCAAAAATTTCACAGGATTACAATACTTCCTGTTTTACTAAAGAGAAAGTAAAAATTGTAATTACATACTTGCATATAATTGACCGCGCCTTCCAACAAGATGGGTTTTATACATGTCCAGCCTTATTATTTTAATTAAAAAGTAGAACACCGAGTAAATGTATATAGGAAGAACTTTAATAGTTGAATCAATTTTTGATATTGTAAAATAATAAAATTTTGCATTATAAAAAGTATCGTAATGAAAAAACTTGCAATTCATCTTTAAAATTCCCAGAAAATATAGAAATTAAACATAAAAAAATCAGGAAACGTGGGAAAAGAGA	362	***** No hits found *****	--	--	--	--	--	no IPS match	--	--	--	***** No hits found *****		>gb|ADTU01006764.1| Atta cephalotes contig06764, whole genome shotgun sequence	0.0008
Tinf_am_2_b9			TCTTTTGAACGAGGCCTGAAGCCGATGGAAAGTATTACATTTTAACTCGAAAATGTATAAAATGTATTCCTAACGATGTTATTAGTTGTTCAAAAAAAAATAAATTAAATGATACTGCTAATTTGAATTCAAGAGATTGGAACTTTCAAACATTAGCCTTGCTTCACCTAGATGATCTGGTACAGACTATCAGCGACAAAAGTTATATTGCTGCTGCTCCTCCACTAATTGAACCTCCTCCAACCTTTTGCGACAATGTAAGGAATAAGACTTCAGGCCTCGTTCAAAAGA	291	***** No hits found *****	--	--	--	--	--	no IPS match	--	--	--	>gb|EC916104.1| D02_ADRIANA_P10_ENTOMOLOGIA_291104_R01_CMR_3.12_EVEN_SPACING_511 Adult Triatoma brasiliensis salivary gland library TBSGBH-1 Triatoma brasiliensis cDNA, mRNA sequence	1e-69	***** No hits found *****
Tinf_am_3_a10			TCCAAAGCCGATACAAGAGGAATAAAGATCCTAATGCAGAAGAGCTGCTAGTGTACGACAGACCACCTGTAACATACCCGGAATCAGGATTTACACCATATCCAGTTCCTAAAGGGTCCTGTGTTGTAATACATGGGAACGTCGTGCATAAAAGTGAAGCTAATAAATCGTTGAAATCGAGGCACGCTTATACTTACCATATAATGGATGCAACTTCAACATATTCTCCAGACAACTGGCTTCAATCTCCTCTTGTATCGGCTTTGGA	268	>ref|XP_002053072.1| GJ23537 [Drosophila virilis]	2.63926e-25	peroxisomal phytanoyl- hydroxylase	20	0.739	--	no IPS match	--	0	--	>gb|FG543935.1| NADI-aaa60b02.b2 Rhodnius_prolixus_EST_NADI_5th_instar_CNS Rhodnius prolixus cDNA 3- similar to ref|NP_650005.1| CG14688-PA [Drosophila melanogaster] gb|AAF54534.2| CG14688-PA [Drosophila melanogaster], mRNA sequence	2e-21	>gb|ACPB01003728.1| Rhodnius prolixus R_prolixus-1.0_Cont16.149, whole genome shotgun	3e-21
Tinf_am_3_a11			TCCAAAGCCGATACAAGAGGAAGTGTTTTTGATGTATAGCTCCTCACACTGATATATTGCCAATTTGCCTTTAGTCCTTTATCCCAACCAGAACCAGCAGGATTTTCGCAACTGACTCCTGTCCTTCTACAGACCATCCCTTCAGAAATGATAACCCATACTTCATCCCCACTTGCGGATATATCCATATAAGAATCAGATCCAATGTTAGGTATAGATTGCCAGTGAGTTCCTTCTGGAAAGACAGGTGTTACTTCCCTTCTAACAAAAAGATGTCCATCACTGTCCAATGCCCAAACAGCCCAACGTGCTACAGACACCTTCTTCTCCTCTTGTATCG	340	>ref|XP_001599653.1| PREDICTED: similar to conserved hypothetical protein [Nasonia vitripennis]	3.50875e-22	tectonin beta-propeller repeat-containing protein	20	0.609	--	no IPS match	--	0	--	***** No hits found *****		>gb|ACPB01011301.1| Rhodnius prolixus R_prolixus-1.0_Cont70.35, whole genome shotgun	2e-29
Tinf_am_3_a12			TCCAAAGCCGATACAAGAGGAAATTGTGGAAGATAAGCATAATCCATTTGGGGTATTTTATCTTCTTCGGTAGTAATATTGTTCGTGTCTTCGAATTCTATTAAAGGGTCTAACGGAGGCAGCTCCACCTGTCTGACAGCCCCGAAGAAATCAGTTATAGGTACTTCTTTGGTGTTTCGACCAAACAAATCTTTTCTAACTCCTACAGTCGAAATACAAACTCGTTTTGGACATACAGCGAGAAATTCGGACATAGTTTTTGTACTATTTGGTTGCTCCCTTTCCAAAAATACCAACGCATAATAGGTGTATCTATCAATAATATATACACCTATGGCAGGATCGACGTGATGTGAAAGTGAAT	364	>ref|XP_001604758.1| PREDICTED: similar to phosphatidylinositol glycan [Nasonia vitripennis]	1.28948e-32	phosphatidylinositol glycan	20	0.748	EC:3.4.22.0; EC:3.4.17.0	IPR000834	Peptidase M14, carboxypeptidase A	4	P:proteolysis; F:cysteine-type endopeptidase activity; F:metallocarboxypeptidase activity; F:zinc ion binding	>gb|EE147210.1| SiJWG03BCW2 Lausanne fire ant library Solenopsis invicta cDNA, mRNA sequence	1e-05	>gb|ACPB01058828.1| Rhodnius prolixus R_prolixus-1.0_Cont3908.1, whole genome shotgun	3e-65
Tinf_am_3_b12			TCCAAAGCCGATACAAGAGGAGCCATTAAAGTATTCCTTAATAAAATGAAACCTAAACACTCTTCTTTGCCAGCGTCAGCAATGGCTTAATTTTGTTTTTAAATCTATATTTTAATTCTTTCCAGTCTGTTAGTACTCATGGTGATGTATTGGAAAGAAAAAAAAAATGTATACAGACCTATTCAGTTTTCAAAATTTCTATAAAAAAAAATGTTTATGCAGATTCTTAGTGCAGTTCTTAGTTTCTATGAAAAAAATGTTTAGTGGTGGGGGGGGGGGGCATTTTTTTTTAA	293	***** No hits found *****	--	--	--	--	--	no IPS match	--	--	--	***** No hits found *****		>gb|ACPB01020451.1| Rhodnius prolixus R_prolixus-1.0_Cont163.78, whole genome shotgun	5e-26
Tinf_am_3_b3			TCCAAAGCCGATACAAGAGGAATGTGTGAGTTGTATGGATGGACCCGCGACCACTTGCGCAAATGACGTTGAGCCTGTCCTCCTCTTGGTTATATATTGATGAAGTGGAGGGAAGTCTGCCTTCTGATGTTGGAATTGGTCTTGATTTGACTTTGCAGGAGCTGAACGGCACTTAGAAAATGATCAGAAAGGTAATCAACACTTTCACTTGAAAACGCAACAAAACTTTATAATTATCCGCACTTATATTTTTTTCTCTCTCAGTAATTCTTTACCTTTCGTATATTAATAAAGTCAGCCGTAGGTAGATTTGAAGCCAGAAATTTTAATTAAAAAACATAAATGCTGCATATTGCGTAGCCTTAAAAATA	371	***** No hits found *****	--	--	--	--	--	no IPS match	--	--	--	***** No hits found *****		***** No hits found *****
Tinf_am_3_b7			TCCAAAGCCGATACAAGAGGAATTGGGGTTACCTTTATCATGCACCGCCTCAGTTAATAATGAAGTTTCTTCGTTGTTACCTCTTACTTTATATTATCTATATATACAAGCTCAAGCCTATAGTGATGCCTGTGACAAAAGGTTAACAGTTGAAATTAATGGCAACACTGAGGAAGCAAAAAATCTTAAACCTGTGAGCGCTGTTTCATCGGATAATGATGATTCAGACAGAGACTTAACAGAACAAGATGTCAAAATTATAAAAAAGGAAAAGAAGAGAAAATTAGAAAAGAAAAAGAAACGATTATTTACTAAACATCCTCTTGTATCGGCTTTGGA	339	***** No hits found *****	--	--	--	--	--	no IPS match	--	--	--	***** No hits found *****		>gb|ACPB01034000.1| Rhodnius prolixus R_prolixus-1.0_Cont398.43, whole genome shotgun	4e-21
Tinf_am_4_a11			TCTTTTGAACGAGGCCTGAAGACAAAGTTTATGTGTGCAACTAGTTGGGTTTCGGGAATTCATTGGGACTTTAGCTCACCACTTACAAACAAAACAATTACACATTGTACATACAACAATCATCCATTGTACACTCACAACTCTTTACAGACGACTATATTCTACGTGTAAAAATATTAACATCTAAGTGACTCACGATAGATCTTTCATGTCGCAATGGATTTGGCATCATAGCTACACCCTCTTACAATCATACATTTTGCATTAATCAATATATATTTAATATCACTTTAAATCAAATTATTCTACCAAGCAAAGTTCACTTAAACATCT	333	***** No hits found *****	--	--	--	--	--	no IPS match	--	--	--	***** No hits found *****		***** No hits found *****
Tinf_am_4_a12			TCTTTTGAACGAGGCCTGAAGAAGACAATAAATTTGTCGAAACATTGGATTTTCTTTAAAAAAAGTGTATTTTTATTGACTGCTACTCGTGAGTGGTAAACGTGAATGGACTTCCACGCAAAGGTCCCGGGTTTAAGTCCAGCTGTGCTGCCCTTAGATTTTTCTCTTCCTAGGAGCCTTTACAGCTCATTATCCCGGTGATGGGCAGTGTTGTCTCTAACGAGAAAACACTGTCCCGAGGCCAGTGCACTGAGAAGGCTCCAGGCGCCAATGACCATAGATGTTGATGCACAGCATATATTTTAATTAATTTAAATTCTTATATGAAATG	331	***** No hits found *****	--	--	--	--	--	no IPS match	--	--	--	>gb|ES597883.1| TINM-P10_E05 Triatoma infestans salivary gland cDNA library TISGL-1 Triatoma infestans cDNA, mRNA sequence	8e-28	>gb|ACPB01037107.1| Rhodnius prolixus R_prolixus-1.0_Cont478.20, whole genome shotgun	4e-24
Tinf_am_4_a4			TCTTTTGAACGAGGCCTGAAGAAAGCAGTAGAACAGGGTGATAGTCCAAATATTCAAGTTTATATCCGTGCTTTGGGAAATACTGCACATCCAAAAATTCTCGGCGTATACGAACCCTACCTTGAAGGTCATGAAGGTGTGACTGACTTCCAGCGACTCACGATTGTTGCTTCATTAGATAAGATCACCAGAGTCTACCCCAGACTTGCCAGATCAGTTCTATTTAAGATTTACCAAAATAGCGGAGAAACTCCGGAAGTGCGAGTGGCAG	271	>dbj|BAA88076.1| vitellogenin-2 [Plautia stali]	5.85878e-25	vitellogenin c	20	0.759	--	no IPS match	--	2	F:lipid transporter activity; P:lipid transport	***** No hits found *****		***** No hits found *****
Tinf_am_4_b1			TCTTTTGAACGAGGCCTGAAGCCGAGTCGATAACCAAAAGAAAGACGCAGGATATCACAAAAAATATCACTTATATTTTCCAGCTCAGCGGACCAAACTACAACAACATTCTGTTTAAATTCAGCGTGACTATTAACAATAGCACTCAGCAACCTTCTGTTTATCGAAATACTAATTTTCCTTAAATTGACTATTAACAATAGCACTCATAACCTTCTGTTTATCTCTCTGATATATTATTTATTATAAAATTCATTAGCTAAAGAAAATTACAGTTTTGTTGATTTTTCTTTAGAAAAAAAAAGAAAAGCGTTACATTATTTTTT	326	***** No hits found *****	--	--	--	--	--	no IPS match	--	--	--	***** No hits found *****		***** No hits found *****
Tinf_am_4_b2			TCTTTTGAACGAGGCCTGAAGTTGATAGTAAGTTTGGAATGGATAGATCATTGATACAAGAACCAGGAATGAAAAAGGAAGTAATAAAAGGTTTTGAATCAACAACTGCTGTAACTGATACGAGTAGATATTCTAAAAAATCGGAATTTATTTCTGAATCATCAAAAACTCAGTCACAAACTCAGTCACAGAATAGAGAGATTCAGAAAGAAGTTACTCGCCCTATTACCCCTATTCATTCTAAACCTGCTTCAGGCCTCGTTCAAAAGA	270	***** No hits found *****	--	--	--	--	--	no IPS match	--	--	--	***** No hits found *****		>gb|ACPB01046878.1| Rhodnius prolixus R_prolixus-1.0_Cont965.2, whole genome shotgun	1e-41
Tinf_am_4_b7			TCTTTTGAACGAGGCCTGAAGATGGTTATGATCAGAATTTTTGTCCACTTGAGGATCCAAAGTAAATAATGGCCAAGCTCCTGTTACATTGACGTTATAACTATATGTAACCATTGCAACAGCAAAGCCAGCACCGCTGGCCGTAATATTCACTTCTCGAATTTTTTTTGGGATTTCTTGTTTCTGAAGTATCACAGAATTCGCTGAGTTGATCCTGAACTCTTTAGAAATACCTTTGCCATAAGTAAATGTGGCTCCAATGTTGGTGTTTGGAACAATGATTTCTGCTGCAAATTTGGACAGAGCTCCTAATGCTACAACTGTATCCTGAGTAGACGCAAATCCTCCATCTTTATTCTGCTGGGAAATAAGCCATTTCACAATCGGTATACATTCAT	398	>ref|XP_002428295.1| alpha-2-macroglobulin precursor, putative [Pediculus humanus corporis]	3.82973e-40	thioester-containing protein	20	0.67	--	no IPS match	--	2	C:extracellular region; F:binding	***** No hits found *****		>gb|ACPB01049287.1| Rhodnius prolixus R_prolixus-1.0_Cont1354.3, whole genome shotgun	5e-36
Tinf_am_5_b6			TGAAGAATGTCCCTTTTATAGAATATAATAAAATAAAACAGGTTCATTCCACAAATTTTGAGGCACCATCTAGCTCTGAGGTTTGGGGGCTCTTCCTTTCCATTAAGTTGTAAACTGCATGAGAACTGGACCATGTCTGTGAATGGGTGAATTTTATTTTTTGTAAATTAAACCTCAAGGTAGCTGGTAACAATGAATGCAAGTAGATAGGATATATGGCAGCTGAAATAATATTCCAGGAACAATGATAACCTTGTGCATCTGGTACCCATGAGGAGGAGGTCAGAGGTGAGCCTGGAAAGCTGGCACAAGCCCAGGTCATGGAGAGCCTTGAGCAGCATTTGACATCATGAGATACGTAACAGCCATCGCTGTGTAACAGCCAGCCCAAAACTCAGT…	537	***** No hits found *****	--	--	--	--	--	no IPS match	--	--	--	***** No hits found *****		>gb|ADDF010793201.1| Homo sapiens contig793201, whole genome shotgun sequence	0
Tinf_am_5_f10			TCTCTTTTCCCACGTTTCCTGTTGCTTTTATAATTTAATTCACGCATACAGGCTTTGCTGTGCTTGACATATATTATTTTATAAGTAAATACATATTCAGCATATAATTTTCAAAATGCCAAATTTAATCATTTTTATCTTGATCTCTTGATATAATTTCGCTTTCGTGCGTA	173	***** No hits found *****	--	--	--	--	--	no IPS match	--	--	--	***** No hits found *****		>gb|ACPB01046878.1| Rhodnius prolixus R_prolixus-1.0_Cont965.2, whole genome shotgun	1e-06
Tinf_am_6_a4			TACGCACGAAAGCGAAATTATGAATCCGCTCTAAAGGCCCTGCATAATAGTGATCATATAGAAAGCATGGCTATAAATTTACAAACCTATTTGAGAATGGATCGTGTAGATTTAGCAAAGAAAGAATTAAAAAATATGCAAGACAAGGATGAAGATAATACATTGACCCAATTGGCGCAAGCTTGGCTGAATATTGCCATGGGTGGTGACAAATTGCAAGATGCATACTACATATTCCAAGAACCAATAGATAAATATGGAAGCAGTGCAGTCCTGCTTAATGGACAAGCAGTGACATTTATTGGGCTTACCGTTTTCTGTCA	323	>ref|XP_002427272.1| Coatomer subunit epsilon, putative [Pediculus humanus corporis]	5.33781e-34	coatomer subunit epsilon	20	0.7915	--	no IPS match	--	4	P:retrograde vesicle-mediated transport, Golgi to ER; F:protein binding; C:COPI vesicle coat; F:structural molecule activity	>gb|CO843282.1| LM_GM5_000872 Locusta migratoria gregarious phase's midgut cDNA, mRNA sequence	1e-08	>gb|ACPB01040513.1| Rhodnius prolixus R_prolixus-1.0_Cont587.9, whole genome shotgun	2e-28
Tinf_am_6_a5			TACGCACGAAAGCGAAATTATCCCAGAGTCTGAGGGGGACTGGTTATCCAAGTTCTAATGGATGATCTAATCAAACATGGACCATGCTGAACTTTCGCCTTGACGCGAAATCTCATCTGCCACTCATTCCCCTGATACCTCACGTACTCAGCTATCTAGCATCTAGATAGTCTTATATCAATCGCACAATTAACAACGCTATCAGTGCTGCTACCAGAGAAAATAACAACTTCGAGATATTACTCTTTCTGTCGCAATATCTCCACACCACAAATATGTACAGTCGCGATCTCCACTTGGAAAACTGAGGCATACTTTCCTAGACTGATCTTCGTTCGTAAGCCCCAGTTTTCTCCTCAATTCTGGAATCATACATTCATATAATTGTAGTCTTTTGGG…	416	***** No hits found *****	--	--	--	--	--	no IPS match	--	--	--	***** No hits found *****		***** No hits found *****
Tinf_am_6_a7			TGACAGAAAACGGTAAGCCCATTACTTTATTTTTTCTTCATAAGCTCAGCAAAATATACAGAAACCATCCAGTGGTTGTTCAAATTAAATATAAACAAATTGATACTAAAATTTATACAAAGATGGTGCATTCTACTTCTATCCATTCATATAATGTAGGTTTTACAGAGTTTAAACTTTAATTTGGCCTATAATAATGGCGTTTGTTTATAATAATTTCATTTCTTTAAAAAGAAAAAAAAAAAAACAGCTCTTTAACTTGCTAATTTTTAGCAAAATTATGAAAATATAATATAATTTCGCTTTCGTGCGA	313	***** No hits found *****	--	--	--	--	--	no IPS match	--	--	--	>gb|FG545278.1| NADI-aaa55g11.g1 Rhodnius_prolixus_EST_NADI_5th_instar_CNS Rhodnius prolixus cDNA 5-, mRNA sequence	9e-09	>gb|ACPB01066362.1| Rhodnius prolixus R_prolixus-1.0_Cont6805.3, whole genome shotgun	3e-09
Tinf_am_6_a9			TACGCACGAAAGCGAAATTATACTGGACAATTGGATATTGTTATAGCGTATCCGCTTGTTGTAAACTATATCCAATCAATGAAATGGTACGGTGCTGAAGAGTATAAGACTGCGGAAAGAAAATTATGGTATGTGGACAATGAATTAGCTGGTTATAAGAAAACTGTGGGTAAATTGACTGAAGTTTTAGTGAGAAACGCTGGTCATATGGTGCCGACTGATCAACCAAAATGGGCTTACCGTTTTCTGTCA	252	>gb|ABU88381.1| serine carboxypeptidase SCP-2b [Triatoma brasiliensis]	2.77413e-30	retinoid-inducible serine carboxypeptidase	20	0.8085	EC:3.4.16.0	no IPS match	--	2	F:serine-type carboxypeptidase activity; P:proteolysis	>gb|CO832866.1| LM_GH5_000800 Locusta migratoria gregarious phase's head cDNA library Locusta migratoria cDNA, mRNA sequence	3e-05	>gb|ACPB01018516.1| Rhodnius prolixus R_prolixus-1.0_Cont142.57, whole genome shotgun	5e-29
Tinf_am_6_b1			TCACCAAAACGAAATTATCATGGTGTATGGACTTATATTGTACAAATACCATATAGAAACGATATTTTACACAAACTGTACAAATTACAAAATGTTTAAATACTAAATGCTACTATCTTCAACGCAAATGTCTATCCTCCCCAACTATGGGTCAATTTATTACTTGCTCAAATATTCTATCGCAAATGGAATGTTAAATGAAAAAATCGCCCTGGAATCACCAAAACAATTAATAAATGATCAAAATGTGCCATGCGATGGGCTTACCGTTTTCTGTCA	279	***** No hits found *****	--	--	--	--	--	no IPS match	--	--	--	***** No hits found *****		***** No hits found *****
Tinf_am_6_b3			TGACAGAAAACGGTAAGCCCATTCTTCTTCCCAACTGGGTCCCTCTGTGTACTCAATCAAATCTACATTTTCCAATCTATTCATACTATCCTCAATTTCTACTTGCTGAGTATAGATTTTGTTCCTAGGTTTGTATCTGTAGGATCTCTCTTGTATAAACTTTGCTTGACTACAGTTGGCAATATCCAATTGGCGCAAGTTTGAGATTTCCATCGTTCAAATTGTTCCCACTGCAGAAGTGATAATGACTGCATATAATTTCGCTTTCGTGCGTA	275	***** No hits found *****	--	--	--	--	--	no IPS match	--	--	--	***** No hits found *****		>gb|ACPB01021970.1| Rhodnius prolixus R_prolixus-1.0_Cont184.24, whole genome shotgun	2e-74
Tinf_am_6_b7			ACGAAAGCGAAATTATCATTAAATATTTAAAAGTTATCACTTGACTAACAAACTTCCCTCCCTATCAGACATCATATTTTTCTCGTAGCTTTCATTTATTCCCACATAATCTGTTTTTAGTAAAGTTTAGCCTTATTACAATATCTTGGTGGGTGCCGTTCAATTTTCTCATCATTTTCCTCACTCAGGATCTCTGCCATGGGCTTACCGTTTTCTGTCA	220	***** No hits found *****	--	--	--	--	--	no IPS match	--	--	--	***** No hits found *****		***** No hits found *****
Tinf_am_6_c1			TACGCACGAAAGCGAATTATAGTTTTTATATAATATGATTGAATGAAAAAAGTCATTTTCATTCATAGAATGGGATACAGTTTTACTGCGCAGGAAAAATTTGTTAAAGAGGGCAAAGAAAAATTGTTGCCATCATCTAATGGCGGCTGAGAGTTAACTGGGCTTACCGTTTTCTGTCA	179	***** No hits found *****	--	--	--	--	--	no IPS match	--	--	--	***** No hits found *****		***** No hits found *****
Tinf_am_6_c3			TGACAGAAAACGGTAAGCCCATGATTGCCTGTTTGATTTTCCACTAGCCATTTTTTACCATCTCTTGTAAAAACTGGTGGTTTGGTAACAATAGGTTTAGGTGCACCCGGTAAATTATGTTTGAAAGATGAACAAACAGTCGTAGGTTTAAATGGTGCAGGACCTGTCCTTAAACCTGGATTTTTATGTGTCTGCATCTCTGAAGTTACCTTCTTTAAATTGCGTGTGATGCCTTCCCCTTGATTGATCTCTGCAAAAAGGGCAGACCTGTCGTTTGTGTCACCTTGTAAGGAAAGATCGCCAATAGGTGGAGGTGCTGGCATACCTGCCGGAGGTGGTGGAGGCGGTGGAACAGCGCCGCCTTTACTTACACCCCATAAAAGACCAGTGGTATGCGTT…	678	>ref|XP_972149.1| PREDICTED: similar to GA18629-PA [Tribolium castaneum]	1.26012e-70	adenylyl cyclase-associated protein	20	0.691	--	no IPS match	--	7	P:wing disc dorsal/ventral pattern formation; P:regulation of cell shape; P:actin polymerization or depolymerization; P:oocyte microtubule cytoskeleton polarization; F:protein binding; P:bristle morphogenesis; P:compound eye development	>emb|FN216744.1| FN216744 dmp033no Ischnura elegans cDNA clone dmp033noP0030I11 5', mRNA sequence	4e-19	>gb|ACPB01037554.1| Rhodnius prolixus R_prolixus-1.0_Cont490.12, whole genome shotgun	4e-44
Tinf_am_6_c8			TGACAGAAAACGGTAAGCCCACTGACAAAACCCTGCTGTCTGATGTGATTCCAAACTGACTACTGGAAGCCCACACAACTGTCGTCTGACAGAAATGTCACTCCGTGCAGAGAGAGCTTGTTTGTGTTCCAATACTGATGAAACTAAACTAGCTCTACGTTGCTTTTTGTCAACTAAGGCTCTTTGTAAACCAGCAACCTGTGTTAATTCTTGATCTTTATCTAATTCTATTTAAGCACGCTCAGTACATTCTTGGTTTGTTATTGGGATGTTCTGAGTGTTAATCAAGTAAATCTAAATAATTTCGCTTTCGTGCGTA	319	***** No hits found *****	--	--	--	--	--	no IPS match	--	--	--	***** No hits found *****		>gb|ACPB01021927.1| Rhodnius prolixus R_prolixus-1.0_Cont183.12, whole genome shotgun	4e-27
Tinf_am_6_d2			TGACAGAAAACGGTAAGCCCATATCTAATTATATTATCCTTATTGTTAAAGTGTGTGTTGCACAACTTATCGATATATATATTTCGATAAGTCGAGCATATGCTAGTTGTTATGAATATCCTAGCATATACTTAACATGCAAAATGTTATTAGTTTGGTGTTAATTTGTTTTTATATTTAGATAGTTTGTTTATTTTATTTTTTAGTAGTGTGAAATCTAAAAAGTAGATAAATCGTACAAATTCATTGCGGTAGTGAATAATAATTACCAAATGATAAAATTATGTAATTTTGTAGCTCAAGAAGAAATTTTTTAAAAAAGACAGGGATATCTTCTGAAATGCAGCGCAATTTTTGTAATTTGTGACAACAGCCTCATCAGCGAGGCGAAGATTTCGT…	654	***** No hits found *****	--	--	--	--	--	no IPS match	--	--	--	***** No hits found *****		>gb|ACPB01027916.1| Rhodnius prolixus R_prolixus-1.0_Cont275.27, whole genome shotgun	0.0004
Tinf_am_6_d3			TGACAGAAAACGGTAACCCCAGTTGACGCAGAGATTAGAAAATATGAATTCTTTGTTTGATGAAATACATTATTTTGTTAAATTCAATAAAATAAGAATTCTAAATGTACCTTATAAGGAAAATGAGAACCCTCTGAACTTAATTTCTGTAATCTCTAATAAGATAGGCTTCCATTTCGATCATTCAAAATTTGATGGCTGTTTCAGAATATTAAATAGAGTGAGTAATCGACATCCTGTAATAATTTTGAATTTCATTAAGAATTCTGATATGAGGGAATTTATAAATCTGGCTAAATCTAAAAGAGATTTATTCAAGTAGTCTATGTTCCAAGATAACTCAGAGGATAATCAGACATCTGTTCTAATTTTTAAGGAAATGGGTAAACATTCTTATCG…	742	***** No hits found *****	--	--	--	--	--	no IPS match	--	--	--	***** No hits found *****		>gb|ACPB01066434.1| Rhodnius prolixus R_prolixus-1.0_Cont6839.2, whole genome shotgun	0
Tinf_am_6_d6			TGACAGAAAACGGTAAGCCCATAACATGGTCAGATTAAAGAAAATTTTGTCAATGAAAATTGGTGTGATTGTTGTTTAAAAGGAAGTCATGTGAGGGTTCACAAACAAGTGACTTTTTTTTTTAAATTTAATAATTGTTTCATTATTATAATTAGTTTTGTATTCAAAAGCAAAAAAAAATCCGGAGTCTATAACTTTATTTTCATTGTAGTTTAGTTAAAAAAATTCTCTACCTTTTAGTGGCGCAAACTAATTGGATGGATCAAAGGACGAATTTATATCGCGCGTTCTGAGAACTCTGTCGCTAAGGTGTATTGTGCTACTGTATTCGATTCCTTAGTCTTAGCGTTGGATTTTGTTTAATGTTTTAATACGAACAGTATACAATAAAGTATGTTT…	714	***** No hits found *****	--	--	--	--	--	no IPS match	--	--	--	***** No hits found *****		>gb|ACPB01023380.1| Rhodnius prolixus R_prolixus-1.0_Cont202.39, whole genome shotgun	0.0001
Tinf_am_6_e1			TGACAGAAAACGGTAAGCCCAGTCTTGATAATTGAAATTATATATATTTATGGTATTATTGCAATTTAATTAAATGATTTTAGAATTTATAGGTTTAATTGGCAGTATTAGTAACTTTCAAATTGAAGTCTTTGAAAAGCGATGCTGAAACACAAGCCCACATTTAGTAAACCAACCTTGGAGTGGTAGAAAATGGTCGGATAGGATGATCACGCCATAGGTAAGTATTTTTAACTGGAGAAAGATAACTGTCGCGAAGATAAAAGGGGCTATGCTTCAGCGGAACATAGGGTGCTTCAAATGGTTTATATTGTGGATATTGCCACCACCATGGGTCCCTGGTGTACCTAGAGAGTGGGATCCAGTTCTTTGGTTCGAAAAGATCAACCATCGGCCTCT…	498	>ref|NP_001156708.1| myofilin isoform a [Acyrthosiphon pisum]	7.80306e-25	myofilin isoform a	20	0.5765	--	no IPS match	--	0	--	***** No hits found *****		>gb|ACPB01017407.1| Rhodnius prolixus R_prolixus-1.0_Cont130.29, whole genome shotgun	3e-75
Tinf_am_6_e10			TGACAGAAAACCCTATGCCCAGTTGGATTTACTTTCCTCTATTATACCTCCATCAAGATTGTCTTGTATGAGGGCCTTGAGGATGGGAGCCTCGGAGTGTGCTATCTTATAGGGGCGGCTGGACACAGGGGCATGATTTTTTGTGTCAATGTGGTGAGTGACTCCAGAAAATTTTGTTTGAAAATTGTTGTCGTGTGTGAAAGCGTCATAAAAAGGAGTGAGGGCATGCAGAACTTGTTGTTGTTGTTGAGAAGAGAGATGCGTTAATTTGTTGAGAAGTTCTTGTTGAAATAGAGCGATTTCGTTTGTGTTAGTTTGATTGGCAGATTGTACTGCGTTTATGGTGTGAGTCTGTAAGTCTGTTTCAAAATCGTATTCGATATGAGCGATAGGAAAGTG…	731	***** No hits found *****	--	--	--	--	--	no IPS match	--	--	--	***** No hits found *****		***** No hits found *****
Tinf_am_6_e2			TGACAGAAAACGGTAAGCCCATTCAGTGTCCAAGGTTCTATTTTTGGAGAGATCGAACATACAGGTGTGGGAATGGATATATTGTTTAGCAAACAGAAATTTTTAAAACGTATGCCCAAAGGTAAAGTGTTTGTATTTGTCCTAGCGTATAAATGTTCAAATTGAGGATTGTAAATGACTTCATAGGTGACATGATTTTTTAACGGCAACAACCTTGACACATAGTTACACATCAGGATGCCCCTTCTAACTTTCTATCAAATTGAATCTTGTTTTATAGTATATACCCTAATTCCCTAAAATAAAAAATCGTAAAAAAAGGAATAATTTGATTCGAGAATAATATTAATTTTGTTAAAAAATTATAAGATTTTGAAAAATTTAATTTCACTGTAAATT…	729	***** No hits found *****	--	--	--	--	--	no IPS match	--	--	--	>gb|FG545339.1| NADI-aaa54c10.g1 Rhodnius_prolixus_EST_NADI_5th_instar_CNS Rhodnius prolixus cDNA 5- similar to ref|NP_609596.1| CG12404-PA [Drosophila melanogaster] gb|AAF53235.1| CG12404-PA [Drosophila melanogaster] gb|AAM11302.1| RH67967p [Drosophila m	1e-09	***** No hits found *****
Tinf_am_6_f2			TGACAGAAAACGGTAAGCCCATCTCGTTTTTTCTTCTTTTTTTTCTTCTGCTGCTTTTCTTCGGGAATTTCAACATAACTTTCATCGCCATCTTCACTTTCCTTAGCCTTTTTCTTGTTTTTCTTCTTTTTATCCTGTTTCTCATTATTTTTTGGAACACTTTTTTCTTCTTTGTTTCCTTCAAAGATATTAGTGTTGCTTCTTCGATTGCTCTTCGTTCAGCTTCTTCTTTAATCTTTGACTGTGCTATTCTTCTAGACTGCCTTACTCTTCCACCGCCACCCGCAGCGTCATCACTGTCTATCGGAACAACTGATTTAAGATCAAGTTCTGTCAATCCTAGAAGAGTTACTTTTTTCTTTCCTTTATTATCAGCGGAAGATTTTCCACTCTCATAAC…	582	***** No hits found *****	--	--	--	--	--	no IPS match	--	--	--	>gb|BI514935.1| BB160016B20D12.5 Bee Brain Normalized Library, BB16 Apis mellifera cDNA clone BB160016B20D12 5-, mRNA sequence	0.0003	>gb|ACPB01015184.1| Rhodnius prolixus R_prolixus-1.0_Cont106.54, whole genome shotgun	1e-15
Tinf_am_6_g3			GTTGGAATTTAGGTCGATGGTTTTGTACTGCGGAACACGTTCCTTCCTGCTTTGGATCGAATTCAGGAAGTGTTGCCCTTAGATTTTCTAGCCTTTACAACTTTTACATTTCACTATCCAGTGATGGGCTTACCGTTTTCTGTCA	145	***** No hits found *****	--	--	--	--	--	no IPS match	--	--	--	***** No hits found *****		***** No hits found *****
SUMMARY ( total: 471 AUS)					AUS BLASTX_nr_protein_database (+) (E-val < 1exp-10)	176	AUS EC (+)			44	20	AUS InterProScan (+)	611	Total of GO terms assignated	AUS BLASTN_est_db (+) (E-val < 1exp-3)	217	AUS BLASTN_wgs_db (+) (E-val < 1exp-3)	280
													123	AUS annotated
															AUS BLASTN_est_db (+) + BLASTX_nr_protein_db (+)	129	AUS BLASTN_wgs_db (+) for Rhodnius prolixus	265
															AUS BLASTN_est_db (+) + BLASTX_nr_protein_db (-)	88
		References:
		BLAST results - organism classification as in Figure 1.
		T. infestans
		Other reduviids
		Other hemipterans
		Other insects
		Other Arthropods
		Other
		AUS EC clasification
		AUS InterProScan positive result
		AUS GO terms assigned
		BLASTX results - nr protein database
		Top Hit	Hit with lower E-value
		min. E-value	E-value of the top hit
		Sequence Description	Best possible description based in the first 20 hits that fulfill the E-value cutoff of 1exp-10.
		#Hits	# of hits taken into account to do the Sequence Description
		mean Similarity	Mean similarity value of the BLASTX results taken into account to do the Sequence Description. Computed as the average hsp-similarity value for all the hits of a given sequence
