# Supplementary material for: Gene discovery in Triatoma infestans
Source: Parasit Vectors. 2011 Mar 18;4:39. doi: 10.1186/1756-3305-4-39 (PMC3070679; doi:10.1186/1756-3305-4-39)
Supplement: Additional file 3 — Table S3. Putative novel genes for the Reduviidae family. [file 1756-3305-4-39-S3.XLS]

## Sheet: Putative novel genes for Reduvi
Table S3 - Putative novel genes for the Reduviidae family
	Sequence name	Sequence Description		#Hits	mean Similarity	E-Value
Membrane traffic regulation and signal transduction (16 putative novel genes)
	Tinf_4itn_1_a17	A kinase anchor protein		20	0.6375	5.21077e-21
	Tinf_4itnv_1_b18	adrenodoxin		20	0.8535	5.16754e-21
	Tinf_4its_7_a2	calcium-transporting ATPase sarcoplasmic endoplasmic reticulum type (calcium pump)		20	0.9405	3.12494e-88
	Tinf_4its_5_e2	calmodulin		20	0.998	2.42622e-39
	Tinf_4its_7_b11	cAMP-specific 3',5'-cyclic phosphodiesterase		20	0.8625	3.21968e-39
	Tinf_4its_3_C11	dual specificity mitogen-activated protein kinase kinase 4 MAPKK4		20	0.7885	2.63904e-41
	Contig85	ferritin heavy chain		20	0.7175	5.70334e-38
	Tinf_4itc_1_d22	inositol triphosphate 3-kinase c		18	0.996667	1.28991e-11
	Contig94	Na+ K+ ATPase alpha subunit		20	0.9125	8.26265e-85
	Tinf_aii_1_d19	presenilin		20	0.7065	8.05859e-30
	Tinf_4its_7_c5	sodium bicarbonate cotransporter		20	0.898	1.2872e-62
	Tinf_4its_7_a6	sodium potassium-dependent ATPase beta-2 subunit		6	0.743333	9.27368e-15
	Tinf_4its_4_A5	straightjacket		7	0.712857	2.14736e-11
	Tinf_4itnv_1_d24	translocon-associated delta subunit		15	0.676	6.38436e-19
	Contig104	type II secretion system protein		7	0.784286	1.0025e-49
	Tinf_am_7_c4	voltage-gated potassium channel		20	0.9635	9.71469e-89
Nucleic Acid metabolism (22 putative novel genes)
	Contig84	bsd domain-containing protein 1		5	0.604	1.91868e-18
	Contig9	dead box ATP-dependent RNA helicase		20	0.94	1.07158e-26
	Tinf_4it_6_g17	DNA topoisomerase type I		20	0.916	1.18463e-25
	Tinf_4it_7_b13			20	0.97	9.2899e-18
	Contig103	elongation factor 1 alpha		20	0.966	1.84862e-63
	Contig56			20	1	2.37651e-34
	Tinf_aii_1_i10	eukaryotic translation initiation factor subunit I		20	0.9365	1.70891e-21
	Contig61	guanine nucleotide-binding protein g alpha subunit		20	0.913	2.4354e-15
	Tinf_4it_7_i23	H/ACA ribonucleoprotein complex subunit 2-like protein		10	0.845	1.2653e-11
	Contig53	nth endonuclease III-like 1		20	0.8205	8.6545e-37
	Tinf_4it_9_b12	nucleoside diphosphate kinase		20	0.8175	6.64588e-53
	Contig22	poly A binding cytoplasmic 1 b		20	0.79	2.06288e-38
	Tinf_aii_1_d6	poly A binding protein isoform 3		4	0.8	3.6999e-11
	Tinf_4it_7_a11	reverse transcriptase		7	0.685714	1.50253e-14
	Tinf_aii_1_f16	RNA exonuclease 1 homolog		20	0.7925	4.00536e-27
	Tinf_aii_1_i9	RNA-binding protein CUGBP1/BrUNO		20	0.728	2.82078e-35
	Tinf_4it_9_d5	small nuclear ribonucleoprotein		20	0.726	3.11781e-17
	Tinf_4it_7_f15	splicing factor 3a		20	0.7415	3.50356e-35
	Tinf_4itla_2_j6	splicing factor U2AF 38 kda subunit		20	0.994	9.82105e-44
	Tinf_4it_7_c19	structural maintenance of chromosomes protein 2		20	0.733	7.41056e-36
	Tinf_4itnv_1_c3	tho complex 7 homolog		20	0.657	4.27447e-31
	Contig66	transcriptional family		20	0.804	4.03304e-34
	Tinf_4its_8_B3	translation elongation factor 2		20	0.9165	9.86921e-49
	Tinf_4its_1_A4	translation initiation factor		20	0.8745	1.85008e-18
Development and reproduction (10 putative novel genes)
	Contig99	aldo-keto reductase		20	0.617	7.87358e-45
	Contig51	basic juvenile hormone sensitive hemolymph protein	Hexamerins	20	0.586	4.34911e-48
	Contig15	cyanoprotein beta subunit precursor		2	0.625	3.0611e-21
	Tinf_4itla_3_a16	cyanoprotein beta subunit precursor		2	0.655	2.8339e-19
	Tinf_4its_12_A11	hexamerin 1		2	0.77	3.73525e-11
	Contig72	dumpy		20	0.755	2.47912e-119
	Contig75	ejaculatory bulb-specific protein 3		20	0.715	2.15328e-19
	Contig50	imaginal disc growth factor		1	0.78	7.20859e-15
	Tinf_4its_8_B10	juvenile hormone esterase		20	0.61	9.73037e-28
	Contig91	lingerer		20	0.5955	7.7474e-18
	Contig81	proliferation-associated protein		20	0.8445	1.61602e-38
	Tinf_4its_1_A6	spermatogenesis associated factor		20	0.956	3.68394e-27
	Contig118	female neotenic-specific protein 3	Vitellogenins	6	0.696667	1.93339e-15
	Tinf_aii_1_i4	vitellogenin		1	0.72	1.16745e-12
	Tinf_am_4_a4	vitellogenin c		20	0.759	5.85878e-25
	Contig114	vitellogenin-a1		12	0.518333	9.34748e-23
Protein metabolism (14 putative novel genes)
	Tinf_4itnv_1_d11	aminoacylase 1		20	0.7115	4.14776e-26
	Tinf_4itn_1_b6	arg methyltransferase		20	0.909	5.03466e-61
	Tinf_4itn_1_d2	chaperonin containing protein		20	0.905	1.18995e-25
	Contig107	gag protein		9	0.526667	2.2844e-16
	Contig74	gag-pol protein		20	0.5505	2.91857e-25
	Tinf_4it_9_p13	glutathione s-transferase		20	0.737	2.69827e-64
	Contig52	heat shock protein 70		20	0.9335	3.07221e-22
	Tinf_4its_4_A1	legumain		20	0.4965	2.04793e-25
	Tinf_aii_1_f12	leucine aminopeptidase-like protein		20	0.6855	1.60433e-59
	Tinf_4its_3_E1	peptidase m16 domain protein		8	0.8425	1.60796e-13
	Contig71	serine protease 1		19	0.479474	8.53556e-20
	Contig70	thiazoline oxidase subtilisin-like protease		17	0.646471	2.48185e-15
	Tinf_4its_3_B9	tripartite motif-containing		20	0.7455	2.16465e-27
	Tinf_aii_1_h11	ubiquitin-specific protease		20	0.7745	5.30587e-34
Ribosomal proteins (14 putative novel genes)
	Tinf_4it_9_a8	60s acidic ribosomal protein P0		20	0.8475	6.92336e-26
	Tinf_4itn_1_g9	60s ribosomal protein L10a		20	0.954	5.90076e-71
	Contig62	60s ribosomal protein L23		20	0.979	4.5218e-25
	Contig80	60s ribosomal protein L9		20	0.9275	1.39842e-58
	Tinf_4itla_2_j16	mitochondrial ribosomal protein L2		20	0.7465	2.61879e-33
	Tinf_4it_6_i16	mitochondrial ribosomal protein L24		20	0.7535	9.87058e-42
	Tinf_4itla_2_j9	ribosomal protein L15		20	0.9525	5.74145e-20
	Contig18	ribosomal protein L18		20	0.865	3.79298e-67
	Tinf_4it_6_d20	ribosomal protein L3		20	0.929	1.59228e-22
	Contig30	ribosomal protein S16		20	0.9605	3.15074e-42
	Tinf_4itn_1_h16	ribosomal protein S2		20	0.9705	1.03401e-21
	Tinf_4it_6_n23	ribosomal protein S25		20	0.8815	4.69522e-30
	Contig33	ribosomal protein S4e		20	0.9195	4.36587e-60
	Tinf_4itn_1_g3	ribosomal protein S6		20	0.9645	1.3688e-37
Cytoeskeleton (6 putative novel genes)
	Contig96	actin	Actins	20	0.9705	1.67227e-72
	Contig45	actin		20	1	3.94267e-69
	Tinf_4itn_1_e10	actin		20	1	9.96e-57
	Contig14	muscle actin		20	1	6.04108e-38
	Contig98	actin binding		20	0.9135	1.16683e-106
	Tinf_4its_7_d5	actin-related protein 10		20	0.631	1.98153e-43
	Contig86	alpha actinin isoform a		20	0.9535	1.41163e-71
	Tinf_4its_7_b2			20	0.914	4.51047e-49
	Tinf_4it_6_b24	apaf1 interacting protein		20	0.8845	3.83541e-24
	Contig48	tubulin alpha-1 chain		20	1	6.82238e-29
Muscle (8 putative novel genes)
	Tinf_am_6_e1	myofilin isoform a		20	0.5765	7.80306e-25
	Tinf_4it_6_j3	myofilin isoform b		20	0.733	2.58098e-49
	Contig110	myosin heavy chain		20	0.9495	2.09501e-125
	Contig108	myosin heavy chain		20	0.9425	4.74778e-49
	Contig12	myosin light chain 2		20	0.778	2.4392e-51
	Contig97	paramyosin long form		20	0.8545	3.99778e-82
	Tinf_4itn_1_d24	standard paramyosin		20	0.9265	1.30598e-48
	Tinf_4it_9_n14	tropomyosin 1		20	0.8905	1.96981e-20
	Contig73	zormin		20	0.6835	3.00083e-57
Cuticle / exoeskeleton (7 putative novel genes)
	Tinf_4it_10_c11	collagen alpha type II chain		20	0.5245	3.86183e-37
	Contig57	cuticular protein analogous to peritrophins 3-a1		20	0.783	1.19888e-91
	Tinf_4its_4_G8	cuticular protein hypothetical 28		7	0.56	6.97231e-18
	Contig1	cuticular protein rr-2 family		20	0.862	1.20993e-25
	Tinf_4itn_1_f1	cutilin-1 precursor		2	0.735	5.50016e-15
	Tinf_4itnv_1_d12	gasp precursor		20	0.802	6.02976e-22
	Contig23	larval cuticle protein a3a		20	0.7675	3.38472e-28
	Tinf_4itla_1_b8			20	0.7265	1.24645e-27
	Contig6			20	0.878	1.52368e-25
Mitochondrial proteins (4 putative novel genes)
	Tinf_4its_9_C12	cytochrome c		20	0.889	6.53934e-40
	Contig38	cytochrome P450		20	0.654	1.26427e-19
	Tinf_aii_1_e12			20	0.6175	2.37539e-18
	Contig49			20	0.618	4.54202e-17
	Tinf_aii_1_d7	mitochondrial ATP synthase f chain		20	0.7575	4.83987e-35
	Contig46	ubiquinol-cytochrome c rieske iron-sulfur polypeptide 1		20	0.8155	1.69344e-45
Others (20 putative novel genes)
	Tinf_4itn_1_b16	3-hydroxyisobutyrate dehydrogenase		20	0.8615	1.08245e-18
	Tinf_am_6_c3	adenylyl cyclase-associated protein		20	0.691	1.26012e-70
	Tinf_4its_4_G2	catalase		20	0.8745	7.80271e-101
	Tinf_4its_8_A2	centaurin beta		20	0.7235	7.81511e-54
	Tinf_am_6_a4	coatomer subunit epsilon		20	0.7915	5.33781e-34
	Tinf_4itn_1_h18	fructose-bisphosphate aldolase		20	0.938	4.54215e-33
	Tinf_4itla_1_e7	gelosin		20	0.7415	1.16394e-33
	Tinf_4its_4_D5	growth arrest-specific 2 like 2		20	0.8765	1.69501e-19
	Tinf_aii_1_f1	h-shippo 1		7	0.508571	2.76661e-14
	Tinf_am_3_a10	peroxisomal phytanoyl- hydroxylase		20	0.739	2.63926e-25
	Tinf_4it_9_b22	phosphatidylethanolamine-binding protein		20	0.7965	3.30017e-68
	Tinf_am_3_a12	phosphatidylinositol glycan		20	0.748	1.28948e-32
	Tinf_aii_1_a12	preli-like, isoform 1		3	0.603333	6.25776e-19
	Tinf_4itORE_2_a18	pyruvate dehydrogenase alpha subunit		20	0.852	9.56724e-72
	Tinf_4its_8_D9	ring finger protein 103		4	0.465	8.80879e-13
	Tinf_aii_1_c23	SSM4 protein		20	0.7475	5.56506e-44
	Tinf_aii_1_f19	Supervillin		20	0.591	3.91053e-29
	Tinf_am_3_a11	tectonin beta-propeller repeat-containing protein		20	0.609	3.50875e-22
	Tinf_am_4_b7	thioester-containing protein		20	0.67	3.82973e-40
	Contig41	translationally controlled tumor protein		20	0.8385	7.02042e-38
Hypothetical, conserved, unknown (13 putative novel genes)
Total of AUS with BLASTX hits from non-reduviid organisms:151. Putative novel genes: 136
	References:
	Sequence Description	Best possible description based on the first 20 hits that fulfill the E-value cutoff of 1e-10.
	#Hits	# of hits taken into account to do the Sequence Description
	Mean Similarity	Mean similarity value of the BLASTX results taken into account to do the Sequence Description. Computed as the average hsp-similarity value for all the hits of a given sequence
	min. E-value	E-value of the top hit
